# Supplementary material for: Deprotective Lossen rearrangement: a direct and general transformation of Nms-amides to unsymmetrical ureas
Source: Chem Sci. 2024 Sep 10;15(38):15799–803. doi: 10.1039/d4sc04974h (PMC11385062; doi:10.1039/d4sc04974h)
Supplement: SC-015-D4SC04974H-s002 [file SC-015-D4SC04974H-s002.cif]

# Supplementary Information (SI) for Chemical Science.
# This journal is © The Royal Society of Chemistry 2024

####################################################################### 
# 
# This file contains crystal structure data downloaded from the 
# Cambridge Structural Database (CSD) hosted by the Cambridge 
# Crystallographic Data Centre (CCDC).
# 
# Full information about CCDC data access policies and citation 
# guidelines are available at http://www.ccdc.cam.ac.uk/access/V1 
# 
# Audit and citation data items may have been added by the CCDC. 
# Please retain this information to preserve the provenance of 
# this file and to allow appropriate attribution of the data. 
# 
#######################################################################

data_PHSP1070_a
_database_code_depnum_ccdc_archive 'CCDC 2268806'
loop_
_audit_author_name
_audit_author_address
'Tim Gruene'
;Centre of Xray Structure Analysis, University of Vienna
Austria
;
_audit_update_record             
;
2023-06-09 deposited with the CCDC.	2024-09-05 downloaded from the CCDC.
;
_audit_creation_method           'STOE LANA'
_shelx_SHELXL_version_number     2018/3
_chemical_name_systematic        ?
_chemical_name_common            ?
_chemical_formula_sum            'C14 H16 N2 O2'
_chemical_formula_moiety         ?
_chemical_formula_weight         244.29
_chemical_melting_point          ?
_chemical_absolute_configuration ad
_symmetry_cell_setting           orthorhombic
_space_group_crystal_system      orthorhombic
_space_group_IT_number           19
_space_group_name_H-M_alt        'P 21 21 21'
_audit_creation_date             2023-06-08
_space_group_name_Hall           'P 2ac 2ab'
_audit_contact_author            'J. Richter'
_shelx_space_group_comment       
;
The symmetry employed for this shelxl refinement is uniquely defined
by the following loop, which should always be used as a source of
symmetry information in preference to the above space-group names.
They are only intended as comments.
;
_diffrn_source_power             0.050

loop_
_space_group_symop_operation_xyz
'x, y, z'
'-x+1/2, -y, z+1/2'
'-x, y+1/2, -z+1/2'
'x+1/2, -y+1/2, -z'

_cell_length_a                   9.8956(5)
_cell_length_b                   10.1319(5)
_cell_length_c                   11.9988(9)
_cell_angle_alpha                90
_cell_angle_beta                 90
_cell_angle_gamma                90
_cell_volume                     1203.01(12)
_STOE_detector_size_x            '7.7 cm'
_STOE_detector_size_y            '3.8 cm'
_STOE_detector_pixelsize_x       '0.075 mm'
_STOE_detector_pixelsize_y       '0.075 mm'
_STOE_detector_distance          '40.0 mm'
_STOE_measurement_identifier     PHSP1070
_STOE_measurement_tube_power     '49.8 W'
_STOE_measurement_total_run_number 21
_STOE_measurement_total_frame_number 1641
_STOE_measurement_min_exposure_per_frame '4.0 s'
_STOE_measurement_max_exposure_per_frame '4.0 s'
_STOE_measurement_mean_exposure_per_frame '4.0 s'
_STOE_measurement_total_exposure_time '109 min'
_STOE_evaluation_integration_A   15.0
_STOE_evaluation_integration_B   1.5
_STOE_evaluation_integration_EMS 0.040
_STOE_evaluation_LANA_point_group 222
_STOE_evaluation_LANA_FS_max_order -
_STOE_evaluation_LANA_DXS_max_order -
_STOE_evaluation_LANA_DYS_max_order -
_STOE_evaluation_LANA_BIS_l_even_max -
_STOE_evaluation_LANA_BIS_l_odd_max -
_STOE_evaluation_LANA_BOS_l_even_max -
_STOE_evaluation_LANA_BOS_l_odd_max -
_STOE_evaluation_LANA_OR_c1      0.050
_STOE_evaluation_LANA_OR_c2      0
_STOE_evaluation_LANA_OR_c3      0
_STOE_evaluation_LANA_OR_c4      1.0
_STOE_evaluation_LANA_max_2theta_available 61.5
_STOE_evaluation_LANA_max_2theta_desired 61.5
_STOE_evaluation_LANA_number_refls_total 15923
_STOE_evaluation_LANA_number_refls_outliers 1332
_STOE_evaluation_LANA_number_refls_after_OR 14591
_STOE_evaluation_LANA_number_refls_unique 3583
_STOE_evaluation_LANA_number_refls_written 14591
_STOE_evaluation_LANA_completeness 94.9
_STOE_evaluation_LANA_mean_redundancy 4.1
_STOE_evaluation_LANA_table      
;
#----------------------------------------------------------------------------
2Theta           7.8   14.2   20.6   27.0   33.4   39.8   46.2   52.6   59.0
#----------------------------------------------------------------------------
<Resolution>    4.47   2.78   1.96   1.54   1.23   1.04   0.90   0.80   0.73
N(total)         214    996   2069   2076   1958   2170   2411   2306   1723
<Redundancy>     6.8   11.5   11.9    7.0    4.6    3.9    3.5    2.8    2.4
Complet. [%%]   100.0  100.0  100.0  100.0   99.7   99.8   99.7   97.3   81.1
<I/sigma>      212.9  100.4   53.2   27.0   17.0   11.3    5.6    3.5    2.9
R(int)         0.072  0.083  0.060  0.042  0.037  0.043  0.066  0.081  0.091
#----------------------------------------------------------------------------
;
_cell_formula_units_Z            4
_cell_measurement_temperature    100
_cell_measurement_reflns_used    26059
_cell_measurement_theta_min      2.67
_cell_measurement_theta_max      30.79
_exptl_crystal_description       'orthorhombic brick'
_exptl_crystal_colour            clear
_exptl_crystal_recrystallization_method 
'Re-crystallisation from solvent: Acetone'
_exptl_crystal_density_meas      ?
_exptl_crystal_density_method    'not measured'
_exptl_crystal_density_diffrn    1.349
_exptl_crystal_F_000             520
_exptl_crystal_size_max          0.480
_exptl_crystal_size_mid          0.180
_exptl_crystal_size_min          0.150
_exptl_crystal_size_rad          0.145
_exptl_absorpt_coefficient_mu    0.091
_exptl_absorpt_correction_type   sphere
_exptl_absorpt_correction_T_min  0.9904
_exptl_absorpt_correction_T_max  0.9970
_exptl_absorpt_process_details   
;
STOE LANA, spherical absorption correction
;
_exptl_absorpt_special_details   ?
_shelx_estimated_absorpt_T_min   0.957
_shelx_estimated_absorpt_T_max   0.986
_exptl_transmission_factor_min   ?
_exptl_transmission_factor_max   ?
_exptl_special_details           ?
_diffrn_ambient_temperature      100
_diffrn_ambient_environment      ?
_diffrn_radiation_type           'Mo K\a'
_diffrn_radiation_wavelength     0.71073
_diffrn_radiation_monochromator  'Graded multilayer mirror'
_diffrn_radiation_polarisn_norm  270
_diffrn_radiation_collimation    '1.2 0.6 mm diameter'
_diffrn_measurement_ambient_temperature_device_make 'Oxford Cryostream 800'
_diffrn_radiation_probe          x-ray
_diffrn_source                   'Axo Mo'
_diffrn_source_type              ?
_diffrn_source_voltage           60
_diffrn_source_current           0.830
_diffrn_detector                 'EIGER2 500K'
_diffrn_detector_type            ?
_diffrn_detector_area_resol_mean 13.33
_diffrn_measurement_device       'Eulerian 4-circle diffractometer'
_diffrn_measurement_device_type  'STOE STADIVARI'
_diffrn_measurement_method       'rotation method, \w scans'
_diffrn_measurement_specimen_support ?
_diffrn_measurement_details      ' 1641 frames, detector distance = 40 mm'
_diffrn_reflns_number            14507
_diffrn_reflns_av_unetI/netI     0.0608
_diffrn_reflns_av_R_equivalents  0.0640
_diffrn_reflns_theta_min         2.67
_diffrn_reflns_theta_max         30.72
_diffrn_reflns_theta_full        25.242
_diffrn_reflns_limit_h_min       -14
_diffrn_reflns_limit_h_max       14
_diffrn_reflns_limit_k_min       -14
_diffrn_reflns_limit_k_max       14
_diffrn_reflns_limit_l_min       -17
_diffrn_reflns_limit_l_max       16
_diffrn_measured_fraction_theta_max 0.969
_diffrn_measured_fraction_theta_full 0.999
_diffrn_reflns_Laue_measured_fraction_max 0.969
_diffrn_reflns_Laue_measured_fraction_full 0.999
_diffrn_reflns_point_group_measured_fraction_max 0.950
_diffrn_reflns_point_group_measured_fraction_full 0.998
_reflns_number_total             3565
_reflns_number_gt                2861
_reflns_threshold_expression     'I > 2\s(I)'
_reflns_Friedel_coverage         0.718
_reflns_Friedel_fraction_max     0.926
_reflns_Friedel_fraction_full    0.996
_reflns_d_resolution_high        0.696
_reflns_d_resolution_low         7.634
_reflns_limit_h_min              -14
_reflns_limit_h_max              14
_reflns_limit_k_min              -14
_reflns_limit_k_max              14
_reflns_limit_l_min              -17
_reflns_limit_l_max              16
_reflns_special_details          
;Reflections were merged by SHELXL according to the crystal
 class for the calculation of statistics and refinement.
 
 _reflns_Friedel_fraction is defined as the number of unique
 Friedel pairs measured divided by the number that would be
 possible theoretically, ignoring centric projections and
 systematic absences.
;
_computing_data_collection       
;
X-Area Pilatus3_SV 1.31.186.0 (STOE, 2022)
;
_computing_cell_refinement       
;
X-Area Recipe 1.37.0.0 (STOE, 2021)
;
_computing_data_reduction        
'  X-Area Integrate 2.5.3.0 (STOE, 2021)  X-Area LANA 2.7.5.0 (STOE, 2022)'
_computing_structure_solution    'SHELXT 2018/2 (Sheldrick, 2018)'
_computing_structure_refinement  'SHELXL-2018/3 (Sheldrick, 2018)'
_computing_molecular_graphics    'ShelXle (H\"ubschle 2011)'
_computing_publication_material  
;
STOE & Cie GmbH, X-Area, software package for collecting single-crystal or
multi-domain crystal data on STOE area-detector diffractometers, for image 
processing, for the correction and scaling of reflection intensities and 
for outlier rejection, version 2.1, Darmstadt 2022
;
_refine_special_details          ?
_refine_ls_structure_factor_coef Fsqd
_refine_ls_matrix_type           full
_refine_ls_weighting_scheme      calc
_refine_ls_weighting_details     
'w=1/[\s^2^(Fo^2^)+(0.0399P)^2^] where P=(Fo^2^+2Fc^2^)/3'
_atom_sites_solution_primary     dual
_atom_sites_solution_secondary   ?
_atom_sites_solution_hydrogens   geom
_refine_ls_hydrogen_treatment    constr
_refine_ls_number_reflns         3565
_refine_ls_number_parameters     163
_refine_ls_number_restraints     0
_refine_ls_R_factor_all          0.0477
_refine_ls_R_factor_gt           0.0378
_refine_ls_wR_factor_ref         0.0825
_refine_ls_wR_factor_gt          0.0813
_refine_ls_goodness_of_fit_ref   1.048
_refine_ls_restrained_S_all      1.048
_refine_ls_shift/su_max          0.000
_refine_ls_shift/su_mean         0.000
_refine_diff_density_max         0.241
_refine_diff_density_min         -0.201
_refine_diff_density_rms         0.048
_refine_ls_extinction_method     none
_refine_ls_extinction_coef       .
_refine_ls_abs_structure_Flack   -0.1(7)
_refine_ls_abs_structure_details 
;
 Flack x determined using 1043 quotients [(I+)-(I-)]/[(I+)+(I-)]
 (Parsons, Flack and Wagner, Acta Cryst. B69 (2013) 249-259).
;

loop_
_atom_type_symbol
_atom_type_description
_atom_type_scat_dispersion_real
_atom_type_scat_dispersion_imag
_atom_type_scat_source
C C 0.0033 0.0016 'International Tables Vol C Tables 4.2.6.8 and 6.1.1.4'
H H 0.0000 0.0000 'International Tables Vol C Tables 4.2.6.8 and 6.1.1.4'
N N 0.0061 0.0033 'International Tables Vol C Tables 4.2.6.8 and 6.1.1.4'
O O 0.0106 0.0060 'International Tables Vol C Tables 4.2.6.8 and 6.1.1.4'

_geom_special_details            
;
 All esds (except the esd in the dihedral angle between two l.s. planes)
 are estimated using the full covariance matrix.  The cell esds are taken
 into account individually in the estimation of esds in distances, angles
 and torsion angles; correlations between esds in cell parameters are only
 used when they are defined by crystal symmetry.  An approximate (isotropic)
 treatment of cell esds is used for estimating esds involving l.s. planes.
;

loop_
_atom_site_label
_atom_site_type_symbol
_atom_site_fract_x
_atom_site_fract_y
_atom_site_fract_z
_atom_site_U_iso_or_equiv
_atom_site_adp_type
_atom_site_occupancy
_atom_site_site_symmetry_order
_atom_site_calc_flag
_atom_site_refinement_flags_posn
_atom_site_refinement_flags_adp
_atom_site_refinement_flags_occupancy
_atom_site_disorder_assembly
_atom_site_disorder_group
O1 O 0.53813(11) 0.78426(12) 0.53891(11) 0.0151(3) Uani 1 1 d . . . . .
O2 O 0.41330(14) 0.27179(13) 0.58094(13) 0.0296(4) Uani 1 1 d . . . . .
N1 N 0.32522(14) 0.78540(14) 0.46731(13) 0.0145(3) Uani 1 1 d . . . . .
H1 H 0.244552 0.748941 0.469529 0.017 Uiso 1 1 calc R U . . .
N2 N 0.37561(13) 0.66636(13) 0.62733(13) 0.0124(3) Uani 1 1 d . . . . .
C1 C 0.35216(15) 0.88234(17) 0.38412(16) 0.0125(4) Uani 1 1 d . . . . .
C2 C 0.40228(16) 1.00573(16) 0.41231(16) 0.0157(4) Uani 1 1 d . . . . .
H2 H 0.423948 1.025588 0.487595 0.019 Uiso 1 1 calc R U . . .
C3 C 0.42053(17) 1.09990(18) 0.32985(18) 0.0211(4) Uani 1 1 d . . . . .
H3 H 0.455774 1.184137 0.348912 0.025 Uiso 1 1 calc R U . . .
C4 C 0.38810(18) 1.07268(19) 0.22046(17) 0.0216(4) Uani 1 1 d . . . . .
H4 H 0.400581 1.137912 0.164526 0.026 Uiso 1 1 calc R U . . .
C5 C 0.33727(18) 0.94979(19) 0.19265(17) 0.0209(4) Uani 1 1 d . . . . .
H5 H 0.313751 0.930589 0.117622 0.025 Uiso 1 1 calc R U . . .
C6 C 0.32080(17) 0.85489(18) 0.27462(16) 0.0158(4) Uani 1 1 d . . . . .
H6 H 0.287554 0.769997 0.255170 0.019 Uiso 1 1 calc R U . . .
C7 C 0.41966(16) 0.74685(16) 0.54373(15) 0.0116(3) Uani 1 1 d . . . . .
C8 C 0.47261(16) 0.59364(17) 0.69601(14) 0.0124(4) Uani 1 1 d . . . . .
H8 H 0.549429 0.651307 0.719678 0.015 Uiso 1 1 calc R U . . .
C9 C 0.38605(17) 0.55240(19) 0.79550(16) 0.0173(4) Uani 1 1 d . . . . .
H9A H 0.395361 0.616358 0.857402 0.021 Uiso 1 1 calc R U . . .
H9B H 0.412579 0.463784 0.822503 0.021 Uiso 1 1 calc R U . . .
C10 C 0.24008(16) 0.55110(19) 0.75056(16) 0.0153(4) Uani 1 1 d . . . . .
H10A H 0.198700 0.462886 0.760248 0.018 Uiso 1 1 calc R U . . .
H10B H 0.183874 0.617225 0.789826 0.018 Uiso 1 1 calc R U . . .
C11 C 0.25292(16) 0.58551(16) 0.62693(15) 0.0121(4) Uani 1 1 d . . . . .
H11 H 0.172901 0.636406 0.599668 0.014 Uiso 1 1 calc R U . . .
C12 C 0.27967(16) 0.46377(18) 0.55513(16) 0.0161(4) Uani 1 1 d . . . . .
H12A H 0.201626 0.403043 0.561082 0.019 Uiso 1 1 calc R U . . .
H12B H 0.287610 0.491252 0.476226 0.019 Uiso 1 1 calc R U . . .
C13 C 0.40595(18) 0.39135(18) 0.58849(16) 0.0171(4) Uani 1 1 d . . . . .
C14 C 0.52276(18) 0.47392(17) 0.62884(17) 0.0169(4) Uani 1 1 d . . . . .
H14A H 0.576067 0.504911 0.564109 0.020 Uiso 1 1 calc R U . . .
H14B H 0.582566 0.419278 0.676238 0.020 Uiso 1 1 calc R U . . .

loop_
_atom_site_aniso_label
_atom_site_aniso_U_11
_atom_site_aniso_U_22
_atom_site_aniso_U_33
_atom_site_aniso_U_23
_atom_site_aniso_U_13
_atom_site_aniso_U_12
O1 0.0111(6) 0.0145(6) 0.0197(7) 0.0038(6) 0.0010(5) -0.0007(5)
O2 0.0394(9) 0.0121(7) 0.0373(10) -0.0031(6) -0.0052(7) 0.0029(6)
N1 0.0115(7) 0.0155(7) 0.0165(8) 0.0066(7) -0.0014(6) -0.0034(6)
N2 0.0105(6) 0.0120(7) 0.0148(8) 0.0034(6) -0.0009(6) -0.0013(5)
C1 0.0072(7) 0.0126(8) 0.0176(10) 0.0051(7) -0.0002(6) 0.0016(6)
C2 0.0130(8) 0.0156(9) 0.0186(10) 0.0010(8) -0.0015(7) 0.0017(7)
C3 0.0162(9) 0.0122(9) 0.0348(13) 0.0051(9) -0.0015(8) -0.0011(7)
C4 0.0181(9) 0.0210(10) 0.0257(12) 0.0151(9) 0.0026(8) 0.0037(8)
C5 0.0203(9) 0.0273(11) 0.0152(11) 0.0046(9) 0.0024(8) 0.0035(8)
C6 0.0142(8) 0.0142(9) 0.0191(10) 0.0020(8) 0.0002(7) 0.0003(7)
C7 0.0143(8) 0.0087(8) 0.0117(9) -0.0010(7) 0.0018(7) 0.0011(6)
C8 0.0118(8) 0.0126(9) 0.0127(9) 0.0024(7) -0.0026(7) 0.0001(7)
C9 0.0178(8) 0.0193(10) 0.0148(10) 0.0033(8) -0.0023(8) -0.0026(7)
C10 0.0151(8) 0.0141(9) 0.0167(10) 0.0037(7) 0.0025(7) -0.0002(7)
C11 0.0099(8) 0.0117(8) 0.0146(9) 0.0046(7) -0.0015(7) -0.0025(6)
C12 0.0170(9) 0.0158(9) 0.0156(10) 0.0015(8) -0.0046(7) -0.0049(7)
C13 0.0226(9) 0.0158(9) 0.0130(9) 0.0000(8) 0.0024(7) -0.0002(8)
C14 0.0161(8) 0.0156(9) 0.0190(10) 0.0002(8) -0.0008(8) 0.0039(7)

loop_
_geom_bond_atom_site_label_1
_geom_bond_atom_site_label_2
_geom_bond_distance
_geom_bond_site_symmetry_2
_geom_bond_publ_flag
O1 C7 1.2335(19) . ?
O2 C13 1.217(2) . ?
N1 C7 1.366(2) . ?
N1 C1 1.426(2) . ?
N2 C7 1.364(2) . ?
N2 C8 1.464(2) . ?
N2 C11 1.465(2) . ?
C1 C6 1.378(3) . ?
C1 C2 1.387(2) . ?
C2 C3 1.386(3) . ?
C3 C4 1.379(3) . ?
C4 C5 1.384(3) . ?
C5 C6 1.385(3) . ?
C8 C9 1.527(2) . ?
C8 C14 1.539(2) . ?
C9 C10 1.542(2) . ?
C10 C11 1.529(3) . ?
C11 C12 1.528(3) . ?
C12 C13 1.503(2) . ?
C13 C14 1.507(3) . ?

loop_
_geom_angle_atom_site_label_1
_geom_angle_atom_site_label_2
_geom_angle_atom_site_label_3
_geom_angle
_geom_angle_site_symmetry_1
_geom_angle_site_symmetry_3
_geom_angle_publ_flag
C7 N1 C1 122.62(14) . . ?
C7 N2 C8 120.35(14) . . ?
C7 N2 C11 126.64(14) . . ?
C8 N2 C11 105.30(13) . . ?
C6 C1 C2 119.66(18) . . ?
C6 C1 N1 119.10(16) . . ?
C2 C1 N1 121.15(17) . . ?
C3 C2 C1 119.53(18) . . ?
C4 C3 C2 120.76(18) . . ?
C3 C4 C5 119.61(18) . . ?
C4 C5 C6 119.75(19) . . ?
C1 C6 C5 120.68(18) . . ?
O1 C7 N2 121.45(16) . . ?
O1 C7 N1 122.06(16) . . ?
N2 C7 N1 116.48(14) . . ?
N2 C8 C9 102.12(13) . . ?
N2 C8 C14 108.27(14) . . ?
C9 C8 C14 112.00(14) . . ?
C8 C9 C10 104.74(14) . . ?
C11 C10 C9 105.04(14) . . ?
N2 C11 C12 108.05(14) . . ?
N2 C11 C10 101.14(14) . . ?
C12 C11 C10 112.17(14) . . ?
C13 C12 C11 112.83(15) . . ?
O2 C13 C12 121.04(17) . . ?
O2 C13 C14 122.05(17) . . ?
C12 C13 C14 116.89(15) . . ?
C13 C14 C8 111.01(14) . . ?

_shelx_res_file                  
;
TITL PHSP1070_a.res in P2(1)2(1)2(1)
    PHSP1070_a.res
    created by SHELXL-2018/3 at 15:20:32 on 08-Jun-2023
REM Old TITL PHSP1070 in P2(1)2(1)2(1)
REM SHELXT solution in P2(1)2(1)2(1): R1 0.099, Rweak 0.030, Alpha 0.001
REM <I/s>   0.498 for   16 systematic absences,  Orientation as input
REM Flack x = -1.362 ( 1.281 ) from   838 Parsons' quotients
REM Formula found by SHELXT:  C14 N2 O2

CELL  0.71073   9.8956  10.1319  11.9988   90.000   90.000   90.000
ZERR    4.000   0.0005   0.0005   0.0009    0.000    0.000    0.000
LATT -1
SYMM 1/2-X, -Y, 1/2+Z
SYMM -X, 1/2+Y, 1/2-Z
SYMM 1/2+X, 1/2-Y, -Z
SFAC C H N O
UNIT 56 64 8 8
ACTA
LIST 4
TEMP -173
SIZE 0.480 0.150  0.180
L.S. 10
BOND
REM LIST 6
FMAP 2
PLAN 20

WGHT    0.039900
FVAR       0.84152
O1    4    0.538132    0.784264    0.538915    11.00000    0.01111    0.01449 =
         0.01966    0.00382    0.00098   -0.00073
O2    4    0.413299    0.271791    0.580938    11.00000    0.03938    0.01211 =
         0.03733   -0.00314   -0.00517    0.00290
N1    3    0.325220    0.785403    0.467309    11.00000    0.01148    0.01545 =
         0.01646    0.00657   -0.00140   -0.00343
AFIX  43
H1    2    0.244552    0.748941    0.469529    11.00000   -1.20000
AFIX   0
N2    3    0.375613    0.666356    0.627335    11.00000    0.01049    0.01198 =
         0.01478    0.00341   -0.00091   -0.00129
C1    1    0.352164    0.882342    0.384119    11.00000    0.00721    0.01257 =
         0.01760    0.00514   -0.00023    0.00156
C2    1    0.402277    1.005732    0.412308    11.00000    0.01296    0.01555 =
         0.01861    0.00095   -0.00149    0.00174
AFIX  43
H2    2    0.423948    1.025588    0.487595    11.00000   -1.20000
AFIX   0
C3    1    0.420526    1.099895    0.329847    11.00000    0.01624    0.01223 =
         0.03478    0.00514   -0.00152   -0.00111
AFIX  43
H3    2    0.455774    1.184137    0.348912    11.00000   -1.20000
AFIX   0
C4    1    0.388096    1.072678    0.220458    11.00000    0.01810    0.02104 =
         0.02574    0.01512    0.00256    0.00368
AFIX  43
H4    2    0.400581    1.137912    0.164526    11.00000   -1.20000
AFIX   0
C5    1    0.337269    0.949795    0.192652    11.00000    0.02029    0.02731 =
         0.01517    0.00458    0.00238    0.00345
AFIX  43
H5    2    0.313751    0.930589    0.117622    11.00000   -1.20000
AFIX   0
C6    1    0.320804    0.854888    0.274620    11.00000    0.01423    0.01423 =
         0.01906    0.00196    0.00017    0.00031
AFIX  43
H6    2    0.287554    0.769997    0.255170    11.00000   -1.20000
AFIX   0
C7    1    0.419657    0.746852    0.543731    11.00000    0.01431    0.00865 =
         0.01169   -0.00097    0.00184    0.00114
C8    1    0.472605    0.593635    0.696011    11.00000    0.01177    0.01259 =
         0.01269    0.00237   -0.00259    0.00014
AFIX  13
H8    2    0.549429    0.651307    0.719678    11.00000   -1.20000
AFIX   0
C9    1    0.386050    0.552403    0.795498    11.00000    0.01775    0.01930 =
         0.01476    0.00329   -0.00227   -0.00260
AFIX  23
H9A   2    0.395361    0.616358    0.857402    11.00000   -1.20000
H9B   2    0.412579    0.463784    0.822503    11.00000   -1.20000
AFIX   0
C10   1    0.240078    0.551105    0.750560    11.00000    0.01508    0.01407 =
         0.01666    0.00370    0.00251   -0.00016
AFIX  23
H10A  2    0.198700    0.462886    0.760248    11.00000   -1.20000
H10B  2    0.183874    0.617225    0.789826    11.00000   -1.20000
AFIX   0
C11   1    0.252923    0.585509    0.626932    11.00000    0.00990    0.01167 =
         0.01463    0.00458   -0.00145   -0.00246
AFIX  13
H11   2    0.172901    0.636406    0.599668    11.00000   -1.20000
AFIX   0
C12   1    0.279672    0.463767    0.555131    11.00000    0.01698    0.01582 =
         0.01560    0.00151   -0.00457   -0.00486
AFIX  23
H12A  2    0.201626    0.403043    0.561082    11.00000   -1.20000
H12B  2    0.287610    0.491252    0.476226    11.00000   -1.20000
AFIX   0
C13   1    0.405947    0.391355    0.588488    11.00000    0.02263    0.01585 =
         0.01295    0.00004    0.00241   -0.00018
C14   1    0.522764    0.473915    0.628840    11.00000    0.01612    0.01561 =
         0.01900    0.00022   -0.00083    0.00391
AFIX  23
H14A  2    0.576067    0.504911    0.564109    11.00000   -1.20000
H14B  2    0.582566    0.419278    0.676238    11.00000   -1.20000
AFIX   0
HKLF 4


REM  PHSP1070_a.res in P2(1)2(1)2(1)
REM wR2 = 0.0825, GooF = S = 1.048, Restrained GooF = 1.048 for all data
REM R1 = 0.0378 for 2861 Fo > 4sig(Fo) and 0.0477 for all 3565 data
REM 163 parameters refined using 0 restraints

END

WGHT      0.0399      0.0000

REM Highest difference peak  0.241,  deepest hole -0.201,  1-sigma level  0.048
Q1    1   0.3490  0.8331  0.4274  11.00000  0.05    0.24
Q2    1   0.3822  1.0595  0.3743  11.00000  0.05    0.24
Q3    1   0.4163  0.5706  0.7425  11.00000  0.05    0.24
Q4    1   0.3176  0.5528  0.7682  11.00000  0.05    0.23
Q5    1   0.3465  0.4458  0.5710  11.00000  0.05    0.23
Q6    1   0.4668  0.5188  0.6631  11.00000  0.05    0.23
Q7    1   0.2769  0.5223  0.5946  11.00000  0.05    0.22
Q8    1   0.2500  0.5548  0.6838  11.00000  0.05    0.21
Q9    1   0.3904  0.8823  0.3188  11.00000  0.05    0.20
Q10   1   0.2486  0.5909  0.6986  11.00000  0.05    0.20
Q11   1   0.3557  1.0993  0.2832  11.00000  0.05    0.19
Q12   1   0.4182  0.8838  0.3836  11.00000  0.05    0.19
Q13   1   0.3921  0.7143  0.6025  11.00000  0.05    0.19
Q14   1   0.4249  0.6265  0.6650  11.00000  0.05    0.18
Q15   1   0.5461  0.8430  0.4767  11.00000  0.05    0.18
Q16   1   0.3530  0.6167  0.5253  11.00000  0.05    0.17
Q17   1   0.4224  1.0535  0.2802  11.00000  0.05    0.17
Q18   1   0.1840  0.7197  0.2933  11.00000  0.05    0.17
Q19   1   0.5643  0.8021  0.4599  11.00000  0.05    0.16
Q20   1   0.4798  1.0609  0.3998  11.00000  0.05    0.16
;
_shelx_res_checksum              27660
_shelx_hkl_file                  
;
  -3   2   0 1018.70    7.70
  -1   5   4   32.30    4.40
   2  -6   0   28.10    5.00
   2  -5   0  114.69    4.70
   4 -11   4    0.80   10.00
   4  -4   2   96.89    4.70
   4  -1   3    7.00    1.80
  -2 -11  -1   12.20    9.40
  -1 -10  -1  198.48    9.80
   0 -11   0   -0.60    9.10
   2 -13   3   14.50   12.80
   2 -10   1   38.60    8.30
   2  -7   0  202.48    7.70
   2  -4   0  232.58    5.10
   4 -10   3  117.19   10.50
   4  -7   2  144.49    7.70
   5  -9   4   53.79    9.50
  -1  -6  -2  312.07    6.90
  -1  -5  -2  159.38    4.70
   0  -9  -1  109.79    8.10
   0   5   5  102.19    5.10
   1 -13   2   42.30   13.00
   1 -10   0  729.53   14.30
   2 -12   2    5.30   11.30
   3 -13   4   35.30   13.90
   3 -12   3   89.59   12.70
   3  -8   1  172.38    8.70
   5 -11   5  112.69   12.60
   5  -6   3  644.14   10.90
   6  -8   5    2.40    9.00
  -3   4   2   18.10    4.10
  -2  -9  -2   71.09    7.80
  -1  -7  -2   37.00    5.60
   0 -14   2   -3.90   13.50
   0 -13   1   18.20   13.10
   1 -12   1   -2.00   10.80
   2  -8   0  174.08    8.40
   3  -3   1  303.17    5.00
   5  -7   3  265.47    9.10
  -1   4   3  249.97    5.50
   1  -7  -1   29.00    5.60
   1  -6  -1   49.50    4.70
   1  -5  -1  230.78    5.70
   2 -11   1   11.70    9.80
   3 -11   2   50.19   10.80
   4 -13   5    2.70   13.90
   4 -12   4   20.30   12.70
   4  -3   2 1375.36    9.90
   5 -10   4   35.50   10.50
   5  -4   3  667.73    8.80
  -4   2   0  208.78    4.50
  -1 -14   1   50.49   13.60
  -1 -11  -1   49.99    9.60
  -1  -4  -2    7.20    2.50
   3  -9   1   85.69    8.20
   4 -11   3    8.90   10.80
   4  -9   2  283.07   10.90
   5  -8   3   10.60    7.70
   6  -9   5   51.39   10.00
  -6   2   0  101.49    4.90
  -4   4   2  101.39    5.20
  -1 -13   0    4.40   12.30
   0 -12   0    4.60   10.40
   0 -10  -1   84.59    8.80
   1 -11   0    1.00    9.40
   1  -8  -1   25.50    6.60
   2  -9   0  111.09    8.20
   2  -3   0   15.70    2.50
   5 -12   5   12.10   13.80
  -5   2   0 1103.99    9.20
  -4   3   1    6.90    3.50
  -1   2   1  313.17    4.10
  -1   3   2  207.68    4.30
   2 -13   2   19.60   12.80
   3 -13   3   24.00   13.40
   5 -11   4   69.49   12.10
   5  -9   3  100.69    9.70
   6 -10   5   20.80   11.60
   6  -7   4   33.30    8.00
   6  -6   4    5.50    6.60
   6  -5   4  285.07    8.30
  -6   3   1   40.70    5.10
  -1  -9  -2   80.99    7.60
   0   4   4  730.03    7.90
   1 -13   1   23.30   12.50
   1  -9  -1  218.28    9.30
   3 -12   2    4.90   11.80
   3 -10   1    9.50    8.40
   4 -13   4   52.49   14.20
   4 -10   2   41.60    9.70
   5  -3   3   18.90    3.50
   6  -8   4   94.49    9.50
  -3  -7  -3  518.65    8.70
  -3  -6  -3  154.68    5.30
   0 -14   1   40.50   13.80
   0 -11  -1   73.19   10.50
   2 -12   1   34.10   10.60
   2 -10   0  179.08    9.80
   4 -12   3   33.70   12.70
  -3  -5  -3   43.30    3.70
   0  -7  -2   61.69    5.80
   0  -6  -2   16.00    4.50
   1 -12   0   27.10   10.90
   3  -7   0   91.19    6.90
   3  -6   0  204.58    7.00
   4  -7   1  281.87    8.90
   4  -6   1  145.99    6.80
   5 -10   3   19.60   10.10
   6  -9   4   43.10   10.20
  -2 -11  -2    9.00    9.40
  -2   4   3 1255.67   10.70
   0  -8  -2  409.16    9.60
   1 -10  -1  190.38   10.10
   3 -11   1   11.40   10.20
   3  -8   0   44.60    7.30
   4 -11   2  128.69   11.80
   4  -8   1  499.55   11.60
   4  -5   1  140.29    5.90
   5 -12   4   77.19   13.60
   6 -11   5   30.90   12.30
  -1 -14   0   18.40   13.00
   0  -5  -2   28.50    3.60
   2 -11   0   94.19   10.60
   3 -13   2   40.10   13.30
   3  -5   0  304.77    6.90
   3  -2   1  297.07    4.10
   4  -2   2  233.78    4.10
   5  -8   2   56.39    8.00
   5  -7   2  233.78    8.80
   5  -6   2  313.47    8.50
  -2  -7  -3    0.50    5.00
  -1  -3  -2  168.48    3.10
   0 -12  -1   87.09   11.20
   0  -9  -2  482.85   11.20
   1 -14   1   56.79   14.20
   1  -3  -1  727.93    6.40
   2 -13   1   13.80   12.60
   2  -8  -1  313.17    9.50
   2  -7  -1  103.19    6.40
   2  -6  -1  135.99    6.20
   3  -9   0   48.20    8.40
   4 -13   3   65.39   14.40
   4  -9   1  227.38   10.40
   5 -11   3    4.50   11.20
   5  -5   2  310.97    7.70
   6 -10   4  128.09   11.70
  -2  -6  -3   95.79    4.90
  -1 -13  -1   30.40   11.90
  -1 -11  -2   43.90   10.00
   0   3   3 1098.39    8.20
   1 -13   0    5.90   12.30
   1 -11  -1   43.90    9.70
   3 -12   1   45.70   11.80
   5  -9   2  264.57   11.10
   6 -12   5   14.10   13.90
  -3   4   3  378.56    6.90
   0 -14   0    4.40   13.50
   2 -12   0   36.80   11.20
   2  -9  -1    9.10    7.50
   2  -5  -1  128.89    5.30
   3  -4   0   63.09    4.00
   4 -12   2   12.80   12.20
   4 -10   1   46.80    9.70
   4  -4   1  364.36    6.60
   6  -7   3  512.45   11.30
   1  -2  12    8.80    7.70
   3  -2   6   13.10    4.90
   3  -2  12   11.70    8.70
   4  -2   7    7.10    5.90
   4  -2  11   81.09    9.20
   7  -1   6   25.70    7.00
   7  -1  12   39.50   11.90
   8   0   4  230.48    8.50
  -5   2   0  963.60    8.70
  -4   2  -1   45.60    3.60
   0  -2   7  239.78    5.80
   0  -2  11  413.76    9.80
   0   2  -3  649.43    5.90
   0   4  -5    9.80    3.90
   1  -2   6  718.93    8.50
   2  -1   2  151.48    3.10
   4  -2   8  215.98    8.60
   4  -2   9   46.80    7.60
   4  -2  10  221.98    9.90
   4  -1  15   41.00   12.50
   7  -1  11   76.29   11.40
   9   0   7   20.00    8.90
   9   0  10    3.30   11.50
   9   0  11   90.89   12.50
  -3   3  -3   53.59    4.20
   1  -2  11   19.80    7.20
   2  -2  11   90.49    8.40
   3  -2   7  393.86    8.70
   3  -2  11   11.50    7.20
   3  -1  15   12.00   12.20
   3   0   0    0.70    1.20
   6  -1  13   12.90   11.10
   7  -1   7  104.99    7.90
   7  -1   8  194.38   10.00
   7  -1  10   36.70   10.10
   8   0  13    0.90   13.00
   9   0   8   15.50    9.60
   9   0   9    6.30   10.40
   0  -2   8   10.00    4.30
   1  -2   7  529.85    8.30
   2  -2   7  204.08    6.70
   3  -2   8   45.00    6.40
   3  -2   9  258.27    9.00
   3  -2  10   68.69    7.40
   6  -1   5   39.50    6.00
   6  -1  12   63.79   11.20
   7  -1   9  362.76   11.80
  10   1  11   30.00   13.30
  -2   1  -1 7718.63   17.80
  -1   3  -4 1389.26   10.40
   1  -2   8  122.19    6.30
   1  -2   9   42.20    6.20
   2  -2   8   49.70    5.90
   2  -2   9  195.18    7.90
   2  -2  10  743.23   12.50
   4  -1   3    6.20    3.20
   5  -1  13   70.19   11.60
   5   0   1  174.58    4.00
   7   0   3  339.27    7.60
   7   0  14    0.90   13.30
   8   0   5  222.68    8.70
  10   1   8    5.10   10.50
  10   1   9   28.70   11.70
  10   1  10  195.98   13.90
  -1   4  -5   94.09    4.80
   5  -1   4  107.19    5.20
   6  -1   6   13.60    6.30
   6  -1  11   71.59   10.50
   6   0   2   50.59    4.20
  -3   2  -2 2834.02   13.80
   2  -1  14   28.00   10.70
   4   0  16  113.99   14.20
   6  -1  10  214.58   11.10
   8   0   6   23.00    7.50
   8   0  11    3.90   11.40
  -6   3  -1   36.00    5.00
  -5   3  -2  203.38    6.10
   4  -1  13   66.89   10.90
   5  -1  12   31.90    9.30
   6  -1   7  323.97    9.40
   6  -1   8   21.00    7.70
   7   0  13   13.20   11.60
   7   1   1  267.27    6.00
   8   0   7   21.70    8.10
   8   0  10   39.70   10.70
   9   1  12    6.50   13.70
   3  -1   3  559.64    6.60
   5  -1   5   57.89    5.60
   5   0  15   11.60   13.10
   6   0  14    7.50   12.90
   7   0   4  609.64   10.30
   8   0   8  257.47   11.10
   8   0   9  198.98   11.40
   3  -1  13   50.19   10.00
   4  -1  12   15.70    9.40
   5  -1  11   40.70    8.90
   7   0  12  107.49   12.50
   9   1  11  107.79   13.50
  -4   3  -3  574.74    8.10
  -2   3  -4  220.28    5.30
   2  -1  13   62.29    9.80
   4  -1   4  830.32    9.20
   5  -1   6   93.89    6.50
   5  -1  10  120.19    9.60
   6   0  13    6.20   11.80
   8   1   3  455.75    9.40
   8   1  13    7.70   13.50
   9   1   6   46.20    8.40
   9   1  10   54.49   12.20
  -4   1   0 3040.90   12.50
   3  -1  12   25.80    8.90
   4  -1  11  136.49    9.80
   5  -1   7    2.00    6.10
   5  -1   9   56.59    8.20
   5   0  14   13.10   12.20
   6   0   3   44.20    4.80
   7   0   5  284.47    8.60
   7   0  11    3.50    9.60
   9   1   7  150.48   10.20
   9   1   8    7.20    9.60
   9   1   9   20.00   10.60
  10   2  10    4.20   13.00
   0  -1   3  329.37    3.50
   2  -1   3  405.76    5.10
   3   0  15   17.60   11.90
   4   0   1    9.30    2.30
   5  -1   8  224.28    8.60
   7   0  10  599.94   15.00
   7   1  14   -1.40   13.20
   8   1  12   38.50   12.90
  10   2   9  137.39   13.20
  -5   2  -1  620.14    7.50
  -2   2  -3  450.55    6.00
   1  -1   3  524.35    5.00
   4  -1   5   31.70    4.80
   4  -1  10   52.19    8.20
   5   0   2   22.40    3.30
   6   0  12  207.28   12.70
   7   0   6    6.80    6.60
   7   0   9   26.90    9.00
   3  -1   4  173.58    4.90
   3  -1  11   16.40    7.90
   4   1  16   75.29   14.70
   5   0  13    7.40   11.10
   7   0   7   29.40    7.40
   7   0   8   65.19    8.60
   8   1   4  109.19    7.50
   8   1  11   61.59   12.20
   9   2  12  118.89   15.30
  -3   3  -4  337.67    6.70
   4  -1   6  362.86    8.20
   4  -1   9  112.19    8.10
   6   0  11    1.90    9.90
   7   1  13   21.20   12.70
   4  -1   7  107.89    6.40
   4  -1   8    1.50    5.80
  -4   1   3    5.80    3.40
   4  -7  -8  179.28    9.80
   4  -5  -6   91.39    7.00
   4  -2   1   45.40    3.20
   6  -8  -6   62.19   10.20
   6  -7  -5   15.90    7.90
   6  -6  -4   11.60    7.60
   7  -9  -5   71.09   11.80
   7  -8  -4   12.40    9.30
   7  -5   3   46.50    6.90
   8 -11  -4   72.09   14.40
   8  -8  -1   51.59    9.70
   8  -7   1    7.70    8.60
   9 -10   1   28.50   12.70
   0   0   6  973.50    6.60
   3  -4  -6   17.90    5.00
   5  -3   0   70.39    4.90
   7  -5   2   80.49    7.00
   8  -9  -3   62.09   12.10
   9 -11  -1   39.80   13.90
   9 -10   0   13.40   12.80
  -2   0  -2  519.15    3.70
   5  -7  -7   33.30    8.70
   5  -6  -6  100.69    7.90
   5  -4  -3  628.94   10.10
   6 -11  -8   13.70   13.90
   6  -4   0  131.09    6.60
   7 -10  -6    9.10   13.00
   7  -6  -2    0.40    7.70
   7  -5   1   43.40    6.70
   8 -10  -4  102.39   13.80
   8  -8  -2   87.89   10.90
   8  -7   0    2.10    8.70
   9  -9   1   16.70   11.40
   1  -2  -5  823.72    6.90
   4  -4  -5   54.69    5.80
   4  -3  -3  566.24    8.40
   5  -8  -8    6.90    9.90
   5  -5  -5  173.08    8.20
   6  -5  -3  115.49    7.90
   9 -10  -1   34.70   13.20
   2  -2  -4  214.78    4.40
   4  -2   0  164.48    4.40
   6 -10  -8   -1.30   12.60
   6  -7  -6   57.49    9.40
   7  -9  -6    8.70   11.80
   7  -8  -5    9.80    9.40
   7  -5   0    6.40    6.60
   8  -7  -1    6.00    9.10
   9  -9   0    4.40   11.60
   2  -3  -6    4.50    3.80
   5  -3  -1 2120.59   15.20
   6  -8  -7   41.30   10.70
   6  -6  -5   20.80    8.10
   6  -4  -1    9.00    5.60
   8  -9  -4   47.60   12.40
   8  -8  -3    7.70   10.40
   8  -6   2  100.79    9.10
   9 -10  -2   43.90   14.00
   9  -9  -1   27.20   12.90
  -5   0  -2   27.90    3.70
   1  -3  -7   71.89    4.30
   3  -3  -5  267.87    6.40
   3  -1   3  540.35    4.10
   5  -9  -9   32.50   11.70
   7 -10  -7  164.98   14.70
   8 -10  -5   32.70   13.30
   8  -6   1    8.60    7.90
   9  -8   1   40.30   10.80
   3  -5  -8  100.99    7.50
   4  -7  -9    4.30    9.00
   4  -5  -7   54.29    6.90
   5  -4  -4   48.20    6.20
   6  -9  -8   73.39   12.50
   7  -5  -1   45.30    7.30
   8  -7  -2   34.30    8.90
   9  -8   0    7.10   11.10
   3  -2  -3   92.69    3.90
   5  -7  -8   66.79    9.60
   5  -6  -7   11.60    7.80
   6  -5  -4  271.27    9.10
   7  -8  -6   26.30   10.80
   7  -7  -5   62.39   10.00
   8  -9  -5    7.00   12.20
   8  -8  -4    9.80   10.60
   8  -6   0    0.00    8.00
   9 -10  -3   32.70   13.70
   9  -9  -2    6.80   12.20
  -6   0  -1  278.67    6.10
  -4   0  -2   34.00    2.80
  -3   0  -2  277.77    3.80
   0   0   5   -0.50    2.00
   1  -1  -3  529.95    4.40
   3  -4  -7   83.99    6.20
   4  -3  -4   92.59    5.40
   4  -2  -1   38.60    3.50
   5  -5  -6   24.10    7.00
   5  -3  -2  199.28    6.60
   9  -8  -1   43.30   11.30
  -2   0   7   -0.30    3.80
   2  -4  -8  154.88    6.70
   4  -4  -6   81.79    6.30
   5  -8  -9   13.30   10.30
   6 -10  -9    1.70   12.90
   6  -7  -7   19.00    9.40
   6  -6  -6   11.60    8.10
   7  -6  -4  269.27   11.00
   7  -5  -2   77.89    7.90
   8 -10  -6   -0.70   13.50
   8  -7  -3   64.39    9.50
   8  -6  -1   13.50    8.30
   9  -9  -3   18.80   12.70
  -3   0   7  111.09    5.20
   3  -1   1  125.79    2.80
   6  -8  -8  235.98   12.80
   6  -3   2   20.70    4.70
   6  -3   3   78.09    5.10
   7 -10  -8   76.29   14.10
   7  -4   2    0.90    6.00
   7  -4   3  162.78    7.30
   9 -10  -4   13.70   12.60
   9  -8  -2  125.39   12.50
   9  -7   1   71.69   10.20
  -6   0   0  684.73    8.80
  -1   0   6  237.88    4.60
   6  -4  -3   10.60    6.20
   6  -3   1   35.60    5.20
   7  -4   1   29.10    6.00
   8  -9  -6   46.00   13.10
   8  -8  -5   18.30   11.40
   8  -6  -2   94.59    9.40
   9  -7   0   69.09   10.40
  10 -10  -1    7.00   14.00
  -5   0  -1  201.68    5.00
   5  -4  -5   98.39    6.90
   6  -9  -9   78.79   12.70
   7  -8  -7  130.99   12.40
   7  -5  -3   38.60    7.80
   8  -7  -4   43.30   10.40
   8  -5   2   14.50    7.50
   9  -9  -4   39.50   12.90
  10  -9   0   34.50   13.50
   2  -2  -5  210.58    4.80
   2  -1  -2  159.28    3.00
   3  -3  -6  444.96    8.10
   5  -6  -8   17.30    8.20
   5  -3  -3   21.90    5.10
   7  -6  -5   52.49    9.20
   7  -4   0   25.80    6.30
   8 -10  -7    2.00   14.00
   8  -5   1   73.49    7.90
   9  -8  -3   46.20   12.20
   9  -7  -1   62.19   10.80
   4  -5  -8   16.80    6.90
   5  -7  -9    7.90    9.40
   8  -6  -3   98.89    9.80
   8  -5   0   52.19    7.80
  10  -9  -1    9.60   13.00
  -2 -10   8  129.09   11.80
  -1 -11  11  112.39   15.00
  -1  -8   5   89.79    7.90
   0 -10   9    0.60   11.80
   2 -10  11  230.98   15.50
   3  -5   4  141.99    6.40
   4  -4   4   70.79    5.20
   5  -6   7   16.50    7.80
   5  -4   5   97.59    6.00
  -2 -11  11   30.00   14.10
   0  -9   7    0.80    8.90
   0   5   0    0.70    3.40
   1 -10  10   26.10   12.70
   1  -8   6  143.59    9.20
   2  -3   2  304.57    5.00
   3  -6   5   79.19    7.10
   4  -9  12   49.70   14.30
   4  -8   9   58.39   10.90
   4  -6   6   11.10    6.90
   5  -8  11   25.30   12.60
   5  -5   6   12.80    6.40
  -1  -7   4  160.48    7.30
  -1  -6   3  300.47    7.40
   1  -9   8   83.69   10.60
   2  -9   9   49.90   11.10
   2  -8   7  372.26   12.10
   2   6   1  145.89    5.30
   3  -8   8   41.10    9.80
   4  -5   5   26.20    5.90
   5  -7   9    6.60   10.00
   6  -6   9   43.90    9.60
  -3  -8   5  461.45   11.00
  -2  -5   2    9.20    3.40
  -1  -9   7  105.39   10.00
   1  -7   5   31.10    6.90
   4  -2   3  270.67    5.00
   5  -8  12    3.10   13.00
  -4  -5   2  133.89    4.50
  -3  -5   2   13.70    3.60
  -2 -10   9    5.30   11.50
   0 -10  10   34.50   12.70
   1 -10  11    9.90   13.30
   1  -5   3  965.50   10.60
   3  -9  11   13.40   12.90
   4  -8  10   63.69   11.80
   5  -2   4   81.29    4.30
   6  -5   8  278.17   10.60
  -2  -9   7   19.00    9.00
  -2  -6   3   97.39    5.60
   0  -8   6   95.29    8.50
   1  -6   4   21.40    5.20
   1   3   0  141.09    3.20
   3   3   1  357.26    3.80
   4  -7   8  178.18   10.40
   5  -6   8   16.20    8.70
   6  -3   6   76.19    6.30
  -4  -6   3  116.29    5.70
  -3  -9   7   18.30    8.90
  -3  -6   3  151.58    6.10
  -1 -10  10   17.30   12.60
   0 -10  11   15.20   13.50
   0   6   0 1269.77   11.30
   1 -10  12  114.59   15.00
   1  -9   9    4.90   10.50
   1   4   0  758.32    7.10
   2  -9  10   71.29   12.30
   2  -7   6    4.70    6.60
   3  -9  12   47.50   14.00
   3  -8   9   72.59   10.70
   3  -7   7  200.68    9.90
   5  -7  10   27.90   10.60
   6  -6  10   95.99   11.00
   6  -4   7  141.29    7.80
  -4   3  -1    4.20    3.20
  -4   4  -1  384.66    6.90
  -3   3  -1  326.57    5.50
  -1  -8   6  139.59    9.20
  -1  -3   1  666.93    5.50
   1  -8   7   16.40    8.40
   1   2   0   15.30    1.70
   2  -8   8   25.80    9.50
   2  -4   3 1130.29   10.40
   3   4   1  106.19    3.50
   4  -8  11   26.00   12.50
  -5   3  -1 2333.17   13.70
  -5   4  -1    2.80    4.50
  -4   2  -1   50.79    3.20
  -3   4  -1  100.39    4.60
  -1  -9   8   76.19   10.50
   0  -7   5  122.29    7.50
   0  -4   2 3114.49   14.80
   2  -6   5   97.99    7.00
   3  -3   3   52.29    3.60
   4  -6   7  369.36   10.70
   5  -5   7   54.29    7.40
   5  -3   5  160.88    6.10
  -5   2  -1  646.24    7.20
  -3   2  -1  353.36    4.90
  -3   5  -1   31.80    4.50
  -1 -10  11    9.90   13.10
   1   5   0   -0.30    3.40
   2  -9  11   35.30   12.00
   2  -5   4  114.99    5.90
   3  -6   6  288.97    9.30
   4  -8  12   68.59   13.60
   4  -7   9    1.50    9.60
   4  -3   4   86.49    4.70
   5  -7  11   35.20   11.60
   5  -4   6   53.09    6.50
  -2 -10  11  225.68   14.90
  -2  -9   8   77.69   10.40
  -2   3  -1  499.65    6.10
  -2   4  -1  166.88    4.80
   0  -9   9    9.30   10.20
   0  -5   3 1089.19   10.80
   1  -9  10   32.10   11.70
   3  -8  10   30.10   11.00
   3  -1   2  396.76    4.00
   3   5   1   31.30    3.70
   4  -5   6   94.99    7.10
   5  -6   9   44.50    9.40
  -3  -9   8   28.80   10.20
  -3  -8   6   90.79    8.70
  -1 -10  12  114.49   15.00
  -1  -7   5   27.50    6.50
   0  -8   7   27.70    8.40
   1  -7   6  372.76   10.40
   2  -9  12   60.79   13.60
   3  -7   8  184.68   10.40
   3  -5   5   56.09    6.00
   3  -4   4   90.39    5.20
   4  -8  13  141.69   15.00
   4  -4   5   45.10    5.40
   5  -7  12   46.50   12.70
  -2 -10  12   79.09   14.50
  -2   5  -1  133.89    5.00
   1  -9  11   45.70   12.80
   1  -8   8   12.40    9.10
   1   6   0  414.46    7.20
   2  -7   7  291.67   10.50
   3  -8  11   19.00   12.10
   4  -7  10   24.50   10.30
   5  -7  13   84.39   14.50
  -2   2  -1 2430.76   10.90
   0  -9  10   96.79   12.50
   1  -3   2  166.88    3.90
   4  -6   8   90.59    8.80
  -1  -6   4   26.50    5.30
  -1  -4   2    5.80    2.90
   1  -9  12    5.80   13.00
   1  -6   5  375.56    9.20
   3  -8  12   24.20   13.10
   5  -6  10   50.79   10.20
   5  -5   8  466.35   11.50
  -1   4  -1  256.37    5.30
  -1   5  -1  235.88    5.70
   0  -7   6   38.70    7.30
   2  -8  10   49.80   10.90
   2  -2   2  318.97    4.30
   3  -7   9   62.29    9.80
   3  -6   7   62.39    7.80
   4  -7  11    7.80   11.30
   2  -6   6    1.20    5.90
  -3  10   1   11.70    8.70
  -3  14  -1   20.30   14.10
  -2  11   2   21.20    9.90
  -1   6   3  340.37    8.00
  -1  11   3  102.19   11.20
   0   7   4   54.49    6.50
   0  10   4  206.08   11.00
   3   4   5    8.10    3.80
   3  13   5   47.60   14.10
  -3   7   1   45.60    6.20
  -2   6   2   71.59    5.70
   0  11   4  201.88   12.00
   1  -3  -4 1661.93   11.40
   1  13   4  142.39   14.50
   2  12   5  126.59   13.60
  -4  12  -1  186.68   13.10
  -3  11   1   17.10   10.20
  -1  12   3   15.30   11.50
  -1  14   2   26.30   14.00
   0   6   4  121.29    6.40
   1   8   5  104.49    8.10
   1   9   5   10.80    8.00
   1  10   5   84.19   10.50
   2   5   5  380.06    7.50
   3  -3  -2  559.74    7.00
   3   2   4  620.04    4.90
   3   8   6   95.59    8.60
   3  10   6   24.30   10.20
  -5   8  -2   64.39    7.10
  -4   5  -1  133.99    5.10
  -4   9   0   47.20    8.20
  -3   4   0   65.79    3.70
  -3   6   1  243.48    7.10
  -2  12   2   15.70   11.30
   1  -2  -2 2022.70   10.20
   1   4   4  968.60    9.20
   1   7   5   32.10    6.40
   2  -3  -3  577.04    7.20
   2  -2  -1 2634.14   11.40
   3   7   6  118.89    7.80
  -5   7  -2  234.78    8.00
  -4  10   0   14.60    8.80
  -4  13  -1    9.10   13.20
  -3  12   1   27.40   11.80
   0  -3  -7    1.00    4.60
   0   2   2 5637.84   14.30
   1  11   5  114.79   11.60
   2  13   5   66.59   14.00
   3  11   6   -0.90   10.80
  -3  14   0   17.50   13.90
  -2   5   2   16.30    4.30
  -2  13   2   27.60   12.90
  -1   5   3 1061.29   11.00
  -1  13   3   77.09   13.60
  -2   8   3  497.85   11.30
  -2   9   3  550.94   12.70
  -2  10   3  158.28   10.60
   0  13   4    0.40   13.10
   1  12   5   52.79   12.50
   2   9   6    1.70    8.60
   3   6   6  310.47    8.20
  -5   6  -2  318.47    7.70
  -4  12   0   26.00   11.80
  -3   9   2   53.79    8.40
  -3  10   2  104.39    9.90
  -3  13   1   45.10   13.30
  -2  11   3   14.30   10.30
  -1   8   4   41.00    7.40
   0   5   4  269.47    6.70
   1  -3  -5  258.97    5.90
   2   8   6  347.67   10.40
   2  10   6   30.70    9.80
  -5  10  -1  258.17   11.60
  -4   6   0   11.20    4.90
  -3   5   1   28.60    4.40
  -3   8   2   13.80    7.00
  -3  11   2   51.39   10.50
  -2   7   3   -0.70    6.10
  -2  14   2   17.20   14.30
  -1   3   2  188.38    3.90
  -1  11   4   95.89   10.40
   0   9   5    6.00    8.10
   0  10   5   19.70    9.30
   1  13   5   12.30   13.40
   2  11   6  186.18   12.50
  -5   8  -1  286.17    9.60
  -2   2   0  724.53    5.10
  -2  12   3   50.69   12.20
  -1   7   4  164.78    7.40
  -1  12   4   14.90   11.70
   0   3   3  995.80    8.00
   0  11   5   45.00   10.90
   1   2   3 1373.46    7.40
   2   7   6   -3.70    6.20
   2  12   6   29.00   12.90
   4  -3  -2 1581.24   11.50
  -4   9   1  231.78   10.10
  -4  10   1   49.50    9.50
  -3   7   2  704.53   11.30
  -3  12   2    3.70   11.90
  -2   3   1  479.45    5.60
   0  -2  -4  269.17    4.60
   2   4   5  528.75    7.30
  -4   8   1  502.35   11.20
  -4  11   1   96.09   11.20
  -2  13   3   12.90   13.00
  -1  13   4  152.08   14.30
   0   7   5  123.89    7.50
   0  12   5   12.00   12.00
   1  -3  -6   20.00    4.50
   1   5   5  207.88    6.60
   1  10   6   31.80   10.30
   2  -3  -4  249.18    5.70
   3  -3  -3   60.89    4.20
   3   5   6  179.78    6.50
  -4   4  -1  369.46    5.80
  -3  13   2   38.70   13.50
  -2   6   3  111.49    6.00
  -1   4   3  218.58    5.30
  -1   6   4   23.50    5.60
   1   9   6   28.40    8.40
   1  11   6  191.78   12.50
   2   6   6    1.70    5.80
   2  13   6    8.30   13.20
  -5   5  -2  317.67    6.70
  -4   7   1  293.97    8.60
  -3   6   2   91.69    6.10
  -2   4   2  751.42    8.40
   0  13   5    2.30   13.30
   1   8   6  155.88    8.80
   1  12   6   34.50   13.20
   3   3   5  295.27    4.90
  -5   4  -3  618.44    6.80
  -5   9   0  111.29    9.50
  -5  10   0    3.70    9.10
  -5  11   0  144.79   12.20
  -4   5   0    5.20    4.00
  -4  13   1    5.60   12.80
  -3  10   3   96.89   10.10
  -2   9   4   24.80    8.40
  -2  11   4   19.30   10.60
   0   6   5   12.00    5.80
   1   3   4 1414.76    9.60
  -5   6  -1   38.00    5.60
  -3   9   3  278.17   10.30
  -3  11   3    7.40   10.30
  -2   8   4   12.90    7.40
  -2  12   4   54.69   12.40
  -1   9   5    5.80    8.30
  -1  10   5   69.99   10.10
  -1  11   5  102.59   11.60
   0   4   4  707.73    8.40
   1   7   6  385.26    9.80
   1  13   6   81.29   14.90
   6  -3  -2   18.60    4.60
  -5   8   0  285.97    9.60
  -5  12   0   17.30   11.70
  -4  10   2   38.60    9.50
  -3   3   0 2758.52   12.40
  -3   4   1   91.49    4.30
  -3  12   3  101.49   13.10
  -1   8   5  108.19    8.40
   1  -2  -3 1705.73   10.10
   2  -3  -5  206.58    5.80
   2   9   7   19.30    9.30
   2  10   7   28.50   10.00
   2  11   7   62.89   12.20
  -4   6   1  146.79    6.50
  -2   5   3  408.06    7.90
  -2  13   4   21.10   13.20
   0  -2  -5  230.18    5.00
   0   9   6   57.59    8.90
   0  10   6   25.00    9.90
   0  11   6    3.00   11.00
   2  12   7   13.00   13.10
   4  -3  -3  654.83    8.40
  -5   7   0  594.54   10.90
  -4   8   2  213.08    9.20
  -4  12   2   11.00   11.90
  -3  13   3   24.60   13.50
  -2   7   4  265.27    8.90
  -1   5   4   34.60    4.60
  -1  13   5   13.10   13.40
   0  12   6   -5.30   12.50
   2  -2  -2  428.26    5.40
   2   5   6  918.91   10.80
   2   8   7  397.26   11.40
   3  -3  -4  387.16    6.80
  -4  13   2   28.50   13.30
  -3   5   2   16.80    4.60
  -3   7   3  546.95   10.60
  -1   7   5   38.90    6.90
   0  -1  -2 9999.00   18.10
   0   8   6   98.59    8.40
   1   6   6   94.69    6.40
  -5   9   1   53.89    9.20
  -5  10   1  249.68   11.70
  -1  -1  -4   94.79    3.00
   0  13   6   10.30   13.60
   1   4   5  101.79    4.50
   2   1   3  389.76    2.80
   3   4   6   19.30    4.30
   5  -3  -3   21.20    4.50
  -5  12   1   21.20   12.00
  -4   7   2  142.19    7.70
  -3  10   4   19.00    9.60
  -3  11   4   87.09   11.40
  -2  10   5   17.30    9.70
  -2  11   5   69.09   11.20
   0  -2  -6   10.60    3.70
   1   9   7  111.29   10.30
   1  11   7   10.00   11.20
   1  12   7   18.20   13.30
   2  -1   0  451.55    3.90
   2   7   7  300.87    9.70
  -5   5  -1   86.49    5.30
  -5   8   1  275.37   10.00
  -5  13   1   29.50   13.90
  -3   9   4  157.48   10.10
  -3  12   4    5.70   12.20
  -2   6   4  252.77    8.00
  -2   9   5   86.09    9.40
  -2  12   5  130.69   13.60
   0   7   6   44.20    7.10
   4  -2  -1   52.79    3.40
  -5   6   0  431.86    8.90
  -4   4   0  165.18    4.80
  -4   5   1  138.29    5.90
  -4  10   3  109.39   10.60
  -4  11   3   14.30   10.70
  -4  12   3   29.40   13.30
  -3   6   3  166.88    7.20
  -3  13   4   29.10   14.50
  -2  13   5   66.59   13.80
  -1   6   5  390.46    9.10
  -1  10   6   29.20    9.90
  -1  11   6  177.48   12.60
  -1  12   6   30.70   12.70
   1   8   7   18.10    7.80
   2   3   5  197.28    4.50
  -5   4  -2  216.08    5.10
  -4   9   3  101.19    9.40
  -3   8   4  200.18    9.60
  -2   8   5   74.49    8.40
  -1   9   6   22.50    8.80
   0  -2  -8   12.00    4.80
   1  -2  -4   13.10    3.10
  -5  11   2    6.80   11.30
  -4  13   3   50.89   13.90
  -1  13   6   79.19   14.40
   0  10   7    3.50    9.90
   0  11   7    8.10   11.60
   1  -1  -1   59.49    1.90
   1   5   6  130.79    6.20
   2   6   7   17.20    6.30
  -6   9   0   17.80    8.90
  -5   7   1  187.58    8.00
  -5  10   2   40.20   10.00
  -4   3  -1    8.70    2.60
  -4   6   2  152.58    7.00
  -4   8   3  108.49    8.60
  -2   3   2  325.57    5.20
  -2   4   3 1193.18   10.80
  -1   4   4  940.61    9.80
  -1   8   6  146.59    8.60
   0   6   6    9.30    5.80
   0   9   7    2.30    9.40
   0  12   7   -1.20   12.60
   1   7   7  511.05   11.40
   5  -2  -1  690.33    7.70
  -5   9   2  274.87   11.00
  -5  13   2   49.10   13.60
  -3   7   4   28.30    7.00
  -2   7   5  204.48    8.80
   0   3   4 1009.80    8.70
   0  13   7    4.10   14.10
   3  -2  -2 3143.59   14.20
   6  -2  -1  674.73    8.10
  -6   8   0   26.60    7.80
  -3   4   2   23.50    3.80
  -3  10   5   57.29   10.40
  -3  11   5   48.40   11.70
  -3  12   5   16.70   12.50
  -2   5   4  120.99    6.00
  -1  -1  -5 1155.98    8.10
   2  -2  -3  507.85    6.20
  -5   8   2   68.79    8.20
  -4   7   3   79.59    7.50
  -4  10   4    5.20    9.60
  -4  11   4   -2.20   11.20
  -4  12   4   22.50   12.70
  -3  13   5   47.40   13.90
  -2  10   6   33.50   10.40
  -2  11   6  171.88   13.00
  -2  12   6   36.30   12.80
  -1   7   6  371.66   10.20
   0   4   5    8.20    4.20
   0   8   7   31.30    8.10
   1  10   8   64.29   11.40
   1  11   8   28.80   11.90
   1  12   8   56.39   13.90
  -6  10   1   54.39   10.80
  -6  11   1  193.08   12.90
  -3   3   1  297.57    5.00
  -3   5   3   47.10    4.90
  -3   9   5   27.10    9.10
  -2   2   1 2032.50    9.30
  -2   9   6    0.50    8.90
  -2  13   6   15.70   13.90
  -1   5   5  205.68    6.90
  -1  11   7   -2.30   11.60
  -1  12   7   10.90   13.00
  -5   6   1   34.30    5.70
  -4   9   4   53.69    9.20
  -1  10   7    8.50   10.30
  -1  13   7   26.70   14.10
   1   6   7   51.89    6.80
   1   9   8   85.49   10.20
  -6   7   0  150.78    8.10
  -6   9   1   72.19    9.20
  -5  10   3   22.80   10.20
  -5  13   3   19.50   13.70
  -3   6   4  444.16    9.80
  -3   8   5  505.35   12.40
  -2   6   5   89.19    6.90
  -1   9   7  105.39   10.10
   0   7   7   24.20    7.20
   1  -2  -6  875.41    9.20
   4  -2  -2  266.87    5.40
  -5   4  -1    2.70    3.40
  -5   7   2  232.88    8.80
  -5   9   3  102.89    9.80
  -4   5   2  142.49    6.10
  -4   8   4   74.49    8.60
  -2   8   6  328.17   11.20
  -1  -1  -7   43.30    4.30
   0  11   8   -1.10   11.60
   0  12   8    4.70   12.90
   1  -2  -7  623.24    8.50
   1   3   5  223.68    4.90
   1   8   8   18.10    8.70
   2   5   7  156.78    6.80
   2   7   8  126.49    8.20
  -6   8   1   82.79    8.90
  -4   4   1  365.56    6.50
  -4   6   3  120.29    7.10
  -1   6   6   98.09    7.10
   0  10   8    3.20   10.50
   1   2   4   10.30    2.20
   2  -2  -4  259.77    5.30
   5  -2  -2  257.57    5.80
   6  -2  -2   17.70    4.50
  -6  11   2   32.80   11.70
  -6  12   2   40.00   12.80
  -4  11   5   12.60   11.60
  -4  12   5    1.70   12.90
  -3  11   6    2.80   11.50
  -3  12   6   93.89   13.80
  -1   8   7   17.60    8.20
   0  -1  -3  493.35    4.80
   0   9   8  230.38   12.00
   1   4   6   52.59    4.70
   3   2   5 1087.59    6.80
   3   3   6  467.25    6.30
  -5   8   3    7.90    7.80
  -4  10   5   10.40   10.40
  -3   7   5   22.60    7.30
  -3  10   6   27.30   10.50
  -2   7   6    2.40    7.10
  -2  12   7   10.40   13.20
   3  -1   0 2670.13   10.20
  -6   9   2   54.09   10.00
  -5  12   4   85.29   13.70
  -5  13   4   -0.80   13.80
  -4   7   4  301.37    9.90
  -3   9   6  137.69   10.70
  -2  10   7   20.70   10.50
   0   6   7   34.40    6.80
   1   7   8  138.39    9.00
   2  -2  -5  245.58    5.70
  -6   6   0  351.16    8.70
  -6   7   1   18.40    7.30
  -5   6   2  318.37    8.90
  -5  10   4   35.00   10.60
  -4   3   0   25.60    3.10
  -4   9   5   32.60    9.50
  -3   2   0  777.52    5.80
  -2   4   4  199.28    6.10
  -2   9   7   17.70    9.50
  -1   7   7  499.75   11.90
  -1  11   8   34.50   12.60
  -1  12   8   59.89   13.80
   0   8   8    8.40    8.20
   1   5   7  460.45    9.00
   2  -2  -6  239.78    6.20
   2   6   8  479.85   10.40
   4  -2  -3  309.57    6.10
  -5   5   1   82.29    5.40
  -3   4   3  359.76    7.10
  -3   5   4  150.58    6.70
  -2   5   5  370.16    8.50
  -1  10   8   77.49   11.60
   3  -2  -4  702.83    8.30
  -6   5  -1   19.80    5.30
  -6  11   3   67.29   12.40
  -6  12   3    5.90   12.70
  -5   7   3  261.47    9.40
  -5   9   4   49.40    9.60
  -4   8   5  132.09    9.50
  -3   8   6   97.19    9.40
  -1   3   4 1392.66   10.60
   1   9   9    3.60   10.40
   5  -2  -3 1193.78   10.80
  -4  12   6   41.60   13.40
  -3   6   5   84.49    7.20
  -3  12   7   16.10   13.20
  -2   8   7  378.56   12.00
  -1   5   6  135.79    6.70
  -1   9   8   82.59   10.40
   0  11   9    4.80   12.90
   0  12   9    6.60   13.60
   3  -2  -5 1254.17   11.20
  -5   4   0   62.29    4.20
  -5   8   4   88.69    9.10
  -5  12   5   18.70   13.50
  -4   5   3  326.97    8.00
  -4   6   4  109.29    7.30
  -4  11   6   -2.40   12.00
  -3   3   2  488.95    6.60
  -3  11   7   14.30   12.30
  -2   6   6    4.10    6.40
   0  -1  -4 2284.17   10.90
   0   7   8  164.58    9.40
   0  10   9    4.50   11.80
   1  -1  -2  158.88    3.10
   2   3   6    6.50    3.30
   4  -2  -4  195.48    5.70
  -6   9   3   53.09    9.90
  -5  11   5  110.19   13.20
  -4   4   2   94.39    5.00
  -4  10   6  104.09   11.60
  -3  10   7   21.20   10.80
  -2  11   8   37.30   13.00
  -2  12   8   35.80   13.90
   0   3   5  557.04    7.20
   0   4   6  112.69    5.40
   1   6   8  146.69    8.20
   1   8   9   12.40    9.20
   2   4   7  547.25    8.50
   4  -1   0 3253.67   12.40
  -6   7   2   63.89    8.10
  -5  10   5    2.90   10.70
  -3   7   6  105.09    8.60
  -1   6   7   52.29    7.00
  -1   8   8   18.00    8.70
   0  -1  -8    3.10    4.40
   0   9   9    9.40   10.60
   2   2   5  213.38    3.90
   5  -1   0 1201.68    8.60
  -6  12   4   31.60   13.40
  -4   7   5  134.89    8.30
  -4   9   6  139.79   11.10
  -3   9   7   13.20    9.80
  -2   7   7  303.57   10.50
  -1  11   9   59.99   13.80
  -1  12   9   17.40   14.10
   0  -1  -7  158.58    5.20
   0  -1  -5  641.34    6.70
   0   5   7   56.89    5.90
   1   1   3  531.25    3.80
  -6   8   3   34.70    8.50
  -6  10   4  110.39   12.40
  -5   5   2  314.87    8.10
  -5   6   3  633.44   11.30
  -5   9   5   23.20    9.80
  -2   2   2  343.37    4.70
  -2   9   8   98.59   10.90
   0  -1  -6 1265.87    9.80
   2   5   8  269.77    8.30
  -6   5   0    4.70    5.10
  -5   7   4  108.99    8.50
  -4  12   7   66.09   14.00
  -1  10   9   13.10   11.70
   0   2   4  220.28    4.20
  -7   9   2   97.79   10.20
  -5  12   6   16.30   14.10
  -4   8   6  183.28   10.60
  -4  11   7   40.80   13.00
  -3  12   8   30.90   14.10
  -1   7   8  136.99    9.10
   0   6   8  211.98    8.60
   0   8   9   39.50    9.40
   1   7   9   33.00    8.00
  -7  11   3   11.10   12.10
  -6   9   4   39.20   10.10
  -5   8   5  123.79    9.90
  -5  11   6    4.10   12.70
  -4   3   1   13.40    3.00
  -4  10   7   42.20   11.80
  -3   4   4   91.49    5.50
  -3   5   5   61.19    5.90
  -2   4   5  525.95    8.80
  -2   8   8   33.80    9.20
  -1   9   9    1.90   10.30
   1   3   6   18.10    3.60
   1   4   7  112.89    5.70
  -7  10   3    4.80   11.50
  -6  11   5   35.80   12.90
  -6  12   5   13.90   13.70
  -5   4   1    2.70    4.20
  -5  10   6   86.59   12.20
  -4   5   4   12.50    5.70
  -4   6   5   31.00    6.90
  -3   6   6  318.27    9.70
  -2  11   9   -2.10   12.80
   1  -1  -3  724.13    6.30
  -7   7   1  105.39    8.50
  -7   8   2    2.30    8.80
  -6   7   3  498.85   11.70
  -5   3  -1 2061.09   11.20
  -2   6   7   16.50    7.00
  -1   5   7  451.55    9.90
   0  10  10   34.00   12.00
   1   5   8   86.99    6.80
   3  -1  -1  167.58    3.50
   6  -1  -1  727.43    8.20
  -6   8   4  100.79    9.70
  -6  10   5   20.70   11.80
  -5   9   6   54.69   10.60
  -4   4   3   13.70    4.60
  -4   7   6   51.69    8.40
  -4   9   7   57.49   10.00
  -3   2   1  306.77    4.40
  -3   9   8   30.30   10.60
  -2   3   4  221.98    5.30
  -2  10   9    2.50   11.80
  -1   8   9   11.90    9.20
   0   7   9    3.80    7.90
  -7   9   3   96.79   10.70
  -7  12   4   75.29   14.30
  -6   4  -1    4.10    4.20
  -5   6   4   49.50    7.10
  -3   3   3   51.49    4.00
  -1   3   5  212.88    5.50
  -1  11  10   28.80   13.20
   0   9  10   93.99   12.00
   5  -1  -1  307.37    5.60
   5   0   2   31.40    2.50
  -6   9   5   48.30   10.70
  -5   5   3    5.70    5.50
  -5   7   5   82.59    8.10
  -5  11   7   37.00   13.30
  -4  11   8   13.60   13.00
  -2   7   8  120.99    9.30
  -2   9   9   50.29   11.10
  -1   6   8  155.88    8.50
   1  -1  -6  395.26    6.60
   1  -1  -4   84.29    3.40
   1   6   9  248.58    9.50
   2  -1  -2  208.38    3.70
   4  -1  -1  101.39    3.50
  -7  10   4   36.30   11.80
  -3   8   8   42.50    9.70
  -3  11   9   32.60   13.60
  -1  10  10   18.40   12.30
   0   4   7   14.10    4.80
   1  -1  -5 1088.79    9.10
  -7   7   2  104.09    9.00
  -7   8   3   39.50    9.60
  -6  11   6   32.30   13.40
  -5   8   6  136.09   10.00
  -5  10   7   53.09   12.60
  -4  10   8   77.19   12.70
   0   5   8   17.80    6.00
   6  -1  -2  343.37    6.70
  -6   7   4   45.60    8.10
  -6  10   6    7.80   12.00
  -5   4   2  216.58    6.70
  -3   5   6  185.28    7.90
  -3  10   9   10.10   12.40
  -2   8   9   64.29   10.10
  -2  11  10   19.10   13.50
  -1   7   9   39.90    8.70
  -1   9  10   44.20   11.20
   0   3   6   14.40    3.70
   0   8  10   -2.60    9.50
   2   4   8  152.88    6.60
  -7   6   1   50.69    7.20
  -7  11   5    8.30   13.70
  -6   8   5   -2.00    9.20
  -5   3   0   64.49    3.80
  -5   9   7   55.09   11.10
  -4   3   2 1352.26   10.90
  -4   5   5   24.80    6.30
  -4   6   6   13.70    7.30
  -4   9   8   50.99   11.20
  -3   4   5    7.00    5.00
  -3   6   7   62.29    7.90
  -2   5   7  158.18    7.70
   0   6   9   27.30    7.90
   2  -1  -3  517.75    6.00
   2   1   4  448.56    3.60
   2   3   7  303.67    6.30
   5  -1  -2   91.89    4.40
  -6   4   0  133.89    5.70
  -6   5   2   14.10    5.90
  -5   6   5  107.09    8.10
  -4   7   7   43.10    8.90
  -3   9   9   59.99   11.60
  -2   4   6  151.78    6.60
  -2  10  10   27.50   12.80
  -1   2   4   11.20    2.70
   2  -1  -6  211.58    5.80
  -6   9   6   -2.00   10.70
  -5   5   4  625.74   11.00
  -5   7   6   82.29    9.10
  -5  11   8    2.70   13.30
  -4   4   4   72.69    5.70
  -3   7   8  197.68   10.50
   2  -1  -5  316.37    6.00
   3   2   6   14.20    2.80
   4  -1  -2  266.17    5.10
  -7   7   3   48.50    8.80
  -7   8   4    9.60    9.90
  -4  11   9   11.20   13.70
  -1   4   7  114.09    6.60
  -1   5   8   79.29    7.40
  -1   8  10   22.20   10.10
   0   7  10   91.59    9.90
   1   4   8  260.17    7.70
   5  -1  -3  281.17    6.30
  -6   7   5   10.90    8.90
  -5   8   7    9.40    9.80
  -5  10   8   22.60   12.80
  -4   2   0  166.48    3.60
  -4   8   8   26.60   10.10
  -3  11  10   18.60   14.40
  -2   3   5  195.08    5.90
  -2   7   9   34.10    8.90
  -2   9  10   72.29   12.00
   0   1   3  354.06    3.70
   1   5   9   17.40    6.80
   3  -1  -3  696.73    7.40
   4  -1  -3    7.90    3.50
  -7   6   2    6.40    7.20
  -7   9   5   70.09   11.50
  -7  11   6  144.99   14.80
  -6   6   4   11.00    7.10
  -6  10   7   76.59   13.50
  -3   2   2 2618.94   12.80
  -3   3   4  333.17    6.70
  -3   8   9   68.49   10.70
  -1   6   9  251.17   10.00
  -1  10  11   16.40   12.60
   0   2   5  194.98    4.40
   1   3   7   75.89    4.70
   3  -1  -5  160.48    5.10
   3  -1  -4  209.98    5.30
  -6   8   6   58.69   10.20
  -5   4   3  637.04    9.80
  -3  10  10    6.30   13.10
  -1   0  -6  242.38    4.70
  -1   3   6   13.70    4.30
   2   2   6  218.48    4.40
   4  -1  -4  965.60    9.60
  -7  10   6   15.80   12.60
  -6   5   3  122.39    7.10
  -5   3   1 2150.78   13.40
  -5   9   8   15.70   11.60
  -4   5   6   98.29    7.50
  -4   6   7  353.26   11.10
  -4   9   9  108.79   12.80
  -3   5   7  243.48    8.90
  -2   8  10   52.49   10.70
  -1   9  11   44.80   12.50
   0   0  -8   52.59    4.80
  -7   7   4   29.10    9.10
  -6   9   7   81.29   12.30
  -5   6   6   88.79    8.60
  -4   3   3  595.14    8.40
  -3   6   8  209.28    9.90
  -2  10  11  228.88   15.70
  -1   7  10   10.60    9.00
   0   4   8  282.97    8.00
   0   5   9  134.89    8.20
  -8   9   4   38.10   12.00
  -8  11   5    7.60   13.70
  -7   5   1   45.50    6.40
  -7   8   5   10.50   10.00
  -5   5   5  180.68    8.30
  -5   7   7   34.30    9.30
  -3   4   6   16.00    5.70
  -3   7   9   68.29    9.70
  -3   9  10   19.30   12.00
  -2   5   8  264.77    9.20
  -1   0  -5  276.57    4.30
  -7   6   3  278.67    9.70
  -7   9   6   12.40   11.80
  -6   7   6   58.59    9.40
  -5   8   8   13.80   10.40
  -5  10   9    7.90   13.10
  -4   4   5   55.69    6.00
  -2   4   7  545.55   10.10
  -2   6   9  238.58   10.20
   0   6  10    7.40    7.70
  -8  10   5   45.00   12.90
  -6   6   5   18.40    7.60
  -6   8   7   52.59   10.60
  -6  10   8    3.30   13.10
  -4   8   9   60.79   11.00
  -4  10  10   21.40   13.90
  -2   9  11   42.20   12.20
  -1   0  -4  233.48    3.50
  -1   8  11   47.70   11.00
   0   0  -7    0.70    3.80
   0   3   7   -0.50    4.20
   1   1   4   68.09    2.20
   1   2   6  749.82    7.50
  -7  10   7  174.68   14.70
  -6   4   2   55.99    5.70
  -4   2   1   41.10    3.00
  -3   8  10   39.20   11.10
  -2   2   4  220.58    5.00
  -2   7  10  134.49   10.80
  -8   8   4   13.90   10.60
  -7   7   5   63.89   10.10
  -6   5   4  280.97    9.10
  -6   9   8   83.69   12.90
  -5   4   4   48.90    5.90
  -5   9   9   37.00   12.60
  -3   3   5  288.37    7.10
  -3  10  11  107.09   14.70
  -1   2   5  870.21    8.60
  -1   4   8  247.08    8.00
  -1   5   9   17.80    6.90
  -8   7   3   67.69    9.60
  -8   9   5    6.10   11.60
  -7   5   2   78.49    7.20
  -6   3  -1   35.30    3.90
  -5   3   2  206.18    5.80
  -4   9  10  111.69   13.50
  -3   2   3   96.59    4.00
  -2   3   6    8.30    4.60
  -1   6  10  108.59    9.10
   5   0   1  215.38    4.00
  -8  10   6    2.90   12.90
  -7   6   4  262.27   10.20
  -5   6   7   12.50    7.60
  -5   7   8   71.39   10.30
  -4   3   4   95.89    5.50
  -4   5   7   58.19    7.20
  -4   7   9    1.80    9.50
  -3   5   8  109.89    8.30
  -3   6   9   24.20    8.50
  -2   8  11   17.10   11.20
   1   4   9  179.98    7.50
  -6   6   6   10.30    8.20
  -6  10   9    2.00   13.40
  -5   5   6   17.60    7.20
  -5  10  10   30.70   13.80
  -3   9  11    8.40   12.70
  -1   7  11   85.49   10.50
   0   0  -6  938.31    8.50
  -6   8   8  225.78   13.40
  -5   8   9   10.70   11.10
  -4   4   6   84.39    6.90
  -4   8  10   55.29   11.90
  -4  10  11   72.99   15.30
  -3   7  10   38.30   10.40
  -2   5   9   67.79    8.30
   0   2   6   11.20    3.50
   1   3   8    6.50    4.90
  -8   7   4   51.89   10.00
  -8   9   6   48.90   12.50
  -7   5   3   49.00    7.40
  -7  10   8   96.09   14.60
  -6   3   0   53.29    4.50
  -6   5   5  226.48    9.20
  -2   6  10    8.30    8.60
  -1   1   3  575.44    5.20
   0   4   9  113.49    7.30
   0   5  10    7.90    7.60
  -7   7   6   11.40    9.60
  -7   8   7  139.79   12.70
  -6   9   9   86.79   13.50
  -5   4   5   95.69    7.00
  -5   9  10   39.20   13.10
  -4   2   2  227.38    5.10
  -3   8  11   23.10   11.80
  -2   4   8  168.58    7.80
  -2   9  12   59.59   13.30
   6   0  -1  280.87    5.90
  -8  10   7    0.50   13.90
  -7   6   5   56.29    8.70
  -7   9   8    3.70   12.90
  -5   3   3   20.70    4.60
  -4   9  11   49.00   13.60
  -3   1   0 1845.12    7.50
  -2   1   2  160.18    3.10
   0   0  -5    1.00    2.60
  -8   6   3  102.09    9.10
  -7   4   1   37.00    5.90
  -5   7   9    1.90   10.10
  -4   6   9   26.90    9.10
  -3   3   6  481.55    9.10
  -2   2   5  224.48    5.60
  -1   5  10   24.20    8.10
   1   0  -6  235.78    5.40
   3   1   5  132.59    2.40
   4   0   1   10.60    2.10
   6   0  -2   60.59    4.70
  -8   8   6   62.09   11.90
  -6   3   1   36.60    4.70
  -6   6   7  190.28   10.60
  -6   7   8   58.69   10.80
  -5   5   7   55.19    8.20
  -4   3   5  166.88    6.70
  -4   5   8   23.00    7.30
  -4   7  10   17.30   10.50
  -3   2   4  597.24    7.80
  -2   3   7  312.47    7.90
  -1   4   9  182.88    8.30
  -1   6  11   16.90    9.40
   2   2   7  215.58    5.00
   5   0   0    0.40    3.00
  -6   4   4  248.38    8.30
  -6   8   9   34.60   12.30
  -5   8  10   57.59   12.60
  -3   5   9   51.79    8.20
  -3   6  10   77.99    9.80
  -3   9  12   47.80   13.60
  -2   8  12   32.80   12.10
  -1   2   6  767.82    8.90
   2   0  -6  195.58    5.60
   2   1   5  256.57    3.50
  -7   7   7   10.40   10.40
  -7   8   8   13.80   12.00
  -6   5   6   28.40    7.80
  -5   2   0  879.81    7.50
  -4   4   7  129.79    7.90
  -4   8  11   28.10   12.60
  -3   4   8  198.98    8.60
  -3   7  11   71.39   11.30
   0   0  -4   82.69    2.90
   5   0  -4  153.48    5.60
  -8   6   4  240.38   10.50
  -7   6   6   15.30    8.90
  -6   9  10   55.69   14.10
  -5   3   4   93.19    5.90
  -5   4   6   59.49    7.20
  -5   9  11    7.30   13.50
  -2   5  10   34.30    8.70
   1   0  -5  266.97    5.20
   4   0  -5  259.87    6.40
   5   0  -1  198.08    4.90
  -7   9   9   99.09   14.40
  -6   3   2   17.80    4.80
  -4   2   3  275.87    5.80
  -3   8  12   15.20   13.20
  -2   6  11   50.19    9.90
   5   0  -3   41.70    4.20
   5   0  -2   26.10    3.80
  -9   9   6  105.29   13.90
  -8   7   6   13.40   10.40
  -5   6   9   41.20    9.90
  -4   9  12   46.90   14.50
  -3   1   1  129.79    2.90
  -2   4   9  159.28    8.30
  -2   7  12   28.40   11.80
   1   1   5  893.51    6.60
   2   0  -5 2615.24   14.30
   3   0  -5  640.44    8.20
   3   0   1 4476.75   10.60
  -8   9   8   73.69   14.10
  -7   5   5  235.48    9.80
  -6   4   5   99.49    7.50
  -6   6   8   47.40    9.90
  -6   7   9   44.20   11.10
  -5   2   1  577.64    7.00
  -5   7  10   31.30   10.30
  -4   5   9   54.49    8.70
  -4   6  10    4.60    9.60
  -1   1   4   73.19    3.00
   0   1  -8    3.20    4.40
   0   2   7  251.37    6.10
   0   4  10  202.18    8.70
   1   3   9  125.49    6.70
   4   0  -4  390.06    6.80
  -8   5   3   19.70    7.70
  -8   6   5   56.09    9.40
  -7   7   8   69.49   11.70
  -7   8   9   36.10   13.00
  -6   5   7   33.00    8.40
  -6   8  10    2.40   12.60
  -5   8  11   35.60   13.30
  -4   3   6    9.00    5.20
  -4   7  11    8.90   11.30
  -3   2   5 1129.09   11.20
  -3   3   7  444.76    9.20
  -2   1  -6  224.48    4.30
  -2   1   3  429.06    5.20
   0   0  -3    0.90    1.70
   4   0   0 1442.06    8.30
  -7   6   7   58.49    9.90
  -4   4   8  193.18    9.00
  -3   5  10   95.09    9.30
  -3   6  11   77.09   10.60
  -2   2   6  216.98    6.20
  -2   3   8   13.30    5.80
  -1   1  -7   47.20    4.00
  -1   5  11   14.10    8.20
   1   0  -4  211.88    4.20
   3   0  -4  133.39    4.60
   4   0  -3  409.06    6.40
  -9   8   6   15.60   12.00
  -9   9   7   10.90   13.50
  -8   8   8   12.60   13.60
  -6   3   3   83.59    5.80
  -5   3   5  159.78    7.10
  -5   4   7  290.77    9.90
  -4   8  12   77.79   13.70
  -3   7  12   41.70   11.80
  -1   4  10   12.90    7.00
   0   3   9  634.14   10.40
   4   0  -2   33.20    3.40
   4   0  -1   12.30    2.60
  -9   7   5   -0.20   10.30
  -8   7   7   56.59   11.50
  -5   2   2  224.78    5.60
  -4   2   4  169.08    5.50
  -1   2   7  568.04    8.70
   0   1   5  519.65    5.80
  -8   5   4   27.00    7.90
  -8   6   6   66.29   10.20
  -6   4   6  454.45   11.10
  -6   6   9   53.39   10.60
  -6   7  10    5.40   11.60
  -5   6  10   48.00   10.70
  -3   1   2  407.26    5.10
  -3   8  13   51.89   14.20
  -2   5  11   22.20    8.80
  -2   6  12    4.60   10.70
   0   0  -2   45.50    1.70
   3   0  -3   10.80    3.10
  -7   3   0   33.40    5.00
  -7   7   9  137.39   13.20
  -6   8  11    9.40   13.10
  -5   5   9  101.19   10.00
  -4   6  11   25.00   10.50
  -2   4  10   28.00    8.00
  -1   3   9  130.99    7.40
  -7   6   8   -1.40   10.00
  -7   8  10   47.70   13.50
  -6   3   4   22.30    5.70
  -6   5   8  282.87   11.50
  -5   8  12    7.30   13.50
  -4   3   7   95.99    7.10
  -4   5  10   76.29    9.80
  -4   7  12   40.30   12.50
  -3   3   8  337.77    9.30
   0   1  -7  151.78    5.20
   2   0  -3  158.58    3.80
  -9   7   6   83.99   12.00
  -8   8   9   14.30   13.50
  -7   3   1  243.98    7.10
  -5   2   3 1057.89   10.90
  -5   3   6  200.38    8.10
  -3   2   6   16.60    4.90
  -2   1   4  503.95    6.30
  -8   4   2  137.29    7.70
  -8   5   5   41.90    8.60
  -8   6   7   23.10   11.00
  -7   4   5  254.47    9.40
  -7   5   7   95.39    9.70
  -5   4   8   79.19    8.00
  -4   2   5  299.17    7.40
  -4   4   9  291.97   10.60
  -4   8  13  140.59   15.70
  -3   5  11   43.60    9.70
  -3   6  12   53.89   11.20
  -2   2   7  227.58    6.90
  -1   1   5  911.51    8.20
   0   2   8   15.60    4.70
   3   0  -1 3937.21   13.50
  -9   6   5    4.10   10.10
  -6   4   7  152.08    9.30
  -3   1   3  598.84    6.80
  -3   7  13   70.29   13.60
  -2   3   9  370.46    9.60
   2   1   6  178.18    3.70
  -9   8   8    4.20   13.50
  -8   4   3   44.00    7.40
  -7   7  10   17.40   12.50
  -6   3   5  110.99    7.20
  -6   6  10  100.39   11.80
  -6   7  11  159.68   14.10
  -5   6  11   51.69   11.50
  -3   4  10   -2.00    7.70
  -1   1  -6  378.76    5.70
  -1   4  11   33.10    8.40
   1   0  -2  768.72    5.50
   1   1   6  331.37    5.00
   2   0  -2  433.46    4.80
  -9   7   7   -3.20   11.60
  -8   5   6    9.70    9.50
  -7   6   9   21.00   10.90
  -7   8  11   13.20   14.00
  -6   2  -1  531.25    6.20
  -6   2   0   77.99    4.20
  -6   5   9   79.59   10.50
  -5   5  10  104.89   10.60
  -5   7  12   54.89   13.60
  -4   1   0 2424.96    9.90
  -1   2   8  113.99    6.20
   0   3  10  124.59    7.70
  -8   7   9   10.50   13.00
  -8   8  10   28.00   14.50
  -7   3   3  281.47    8.30
  -7   4   6  107.49    8.70
  -5   2   4   84.49    5.50
  -5   3   7  103.49    7.70
  -4   3   8   13.60    6.90
  -4   5  11   28.60    9.90
  -4   6  12   12.50   11.70
  -2   1  -5  331.97    4.30
  -2   5  12   36.40    9.90
  -2   6  13   34.20   11.60
   0   1   6 1063.29    8.90
  -8   4   4   28.30    7.90
  -8   6   8  103.79   12.20
  -6   2   1  555.14    7.50
  -5   4   9  121.89    9.60
  -4   1   1   80.29    3.10
  -4   7  13   24.60   13.40
  -3   2   7  393.46    8.70
  -3   3   9  233.58    9.10
  -2   4  11    9.00    8.10
  -1   3  10  416.66   10.40
   2   0   0  143.09    2.30
   3   1   6  799.82    5.50
   6   1  -2  324.97    6.70
  -9   5   4   52.39    9.40
  -9   8   9   18.40   14.10
  -6   4   8   52.19    8.90
  -4   2   6   56.79    5.50
  -4   4  10   63.89    9.00
  -2   1   5  271.87    5.50
  -8   5   7   99.39   11.10
  -7   3   4   67.99    7.10
  -7   7  11    4.30   13.10
  -6   2   2   19.80    4.50
  -6   3   6   81.89    7.50
  -6   6  11   10.10   12.00
  -4   1   2  220.18    4.70
  -3   5  12   61.69   10.70
  -3   6  13   19.90   11.80
  -1   1   6  350.16    6.30
   0   1  -6 1207.68    9.50
   1   0  -1  588.94    4.10
   2   1  -6  202.88    5.70
   6   1  -1  707.33    8.20
  -9   6   7   49.20   12.20
  -8   7  10  128.99   15.30
  -7   4   7  379.16   11.80
  -7   6  10   29.20   12.10
  -6   5  10   26.50   10.40
  -6   7  12   17.80   13.50
  -5   2   5  156.18    6.80
  -5   6  12  100.29   13.00
  -3   4  11   96.79    9.60
  -2   3  10  337.47   10.00
   1   1  -6  366.46    6.30
   1   2   9   42.40    5.60
  -9   5   5   35.10    9.40
  -8   6   9   41.10   12.20
  -7   5   9  101.29   11.20
  -6   2   3   16.90    5.10
  -5   5  11    3.50   10.30
  -5   7  13   67.19   14.50
   0   2   9   94.29    6.20
  -5   3   8   28.90    7.10
  -4   6  13   53.59   13.50
   5   1  -3  259.27    6.00
  -9   7   9  203.28   15.10
  -7   3   5   84.99    7.50
  -6   3   7   66.39    8.00
  -6   4   9  228.38   11.30
  -5   4  10   88.89   10.00
  -4   1   3    8.90    3.00
  -4   2   7   14.60    6.00
  -4   5  12   21.60   10.70
  -3   1   5  148.99    5.20
  -3   2   8   53.99    6.50
  -3   3  10   25.00    8.20
  -2   5  13    7.90   10.30
  -1   2   9   50.09    6.30
   0   2  -8   13.50    4.60
   3   1  -5  166.48    5.40
  -8   4   6   37.90    8.70
  -8   5   8    8.00   10.30
  -7   4   8  302.87   11.90
  -6   2   4   87.49    6.10
  -5   2   6   41.10    6.30
  -4   4  11    2.00    9.20
  -2   1   6  187.58    5.70
  -2   4  12   83.99    9.80
   0   1   7  141.79    4.90
   1   1   7   40.30    3.60
   4   1  -4  910.71    9.50
  -8   3   2   21.60    6.20
  -8   7  11    4.90   14.00
  -7   6  11   64.79   13.20
  -1   3  11  134.59    8.50
   2   1   7   38.90    3.40
 -10   7   8  113.39   14.10
  -8   3   3  142.69    7.90
  -8   6  10   34.80   13.10
  -7   3   6  235.38    9.60
  -6   5  11   42.00   11.50
  -5   6  13   16.80   13.10
  -4   1   4  858.41    9.50
  -3   5  13  134.39   12.30
  -3   6  14   62.29   13.10
  -2   2   9  201.08    7.90
  -1   1  -5 1082.59    7.60
  -1   1   7   43.80    4.70
   2   1  -5  301.87    5.90
   5   1  -2   81.79    4.40
  -9   4   4   19.00    8.40
  -9   7  10   12.50   14.10
  -8   4   7   52.29   10.10
  -6   2   5  194.48    7.60
  -6   3   8   10.50    7.90
  -5   3   9   35.20    7.70
  -5   5  12   24.40   11.70
  -4   3  10  164.48    9.70
  -3   4  12   -2.60    9.50
  -2   3  11   97.49    8.60
 -10   6   7    1.20   12.30
  -9   6   9   87.79   13.70
  -8   3   4    4.50    7.20
  -8   5   9   69.89   11.80
  -6   4  10    3.50    9.80
  -5   2   7    3.50    6.40
  -5   4  11    5.50    9.70
  -4   2   8  223.58    8.60
  -3   1   6  887.91   10.60
   1   1  -5 1041.70    8.90
  -9   4   5    4.90    9.00
  -7   2   1   22.20    4.90
  -7   4   9   72.29   10.40
  -5   1   1  273.67    5.00
  -5   1   2   76.49    4.10
  -4   1   5   29.30    4.80
  -4   5  13   39.20   12.10
  -4   6  14    5.90   13.30
  -3   2   9  275.57    9.10
  -2   1   7   41.90    5.00
   0   1  -5  598.34    6.40
   0   2  10  294.77    8.60
   4   1  -3    5.80    3.50
   5   1  -1  311.57    5.60
  -8   6  11   23.00   13.50
  -7   2   0    3.90    4.20
  -7   3   7  248.18   10.30
  -7   6  12   -0.60   13.10
  -6   6  13   23.80   13.80
  -5   1   0  945.31    7.20
  -4   4  12    1.70   10.20
  -3   3  11    2.50    8.10
  -1   2  10   54.89    7.10
   3   1  -4  197.08    5.00
  -8   3   5   27.60    7.60
  -8   4   8    7.70   10.00
  -7   2   3   42.70    5.90
  -7   5  11   13.00   12.00
  -6   2   6  261.97    8.90
  -6   5  12    7.40   12.30
  -5   1   3  244.48    5.90
  -2   4  13   29.30   10.00
  -1   2  -7  611.34    7.60
   0   0   3    1.60    1.30
  -9   4   6   72.89   10.00
  -9   6  10   42.20   14.20
  -8   5  10    7.90   12.30
  -6   3   9   29.60    9.00
  -5   3  10   41.50    9.00
  -5   5  13   87.29   13.30
  -5   6  14  123.49   14.80
  -3   5  14   17.90   12.60
  -2   2  10  766.72   12.60
   0   1   8    7.70    4.40
   0   2  -7  269.57    6.30
   1   1   8  621.04    8.00
   1   2  -7  599.54    8.30
   5   1   0 1128.29    8.50
  -7   3   8   48.30    9.00
  -7   4  10    9.60   10.60
  -6   4  11    3.50   10.60
  -5   1   4  100.39    5.50
  -5   2   8   42.00    7.50
  -4   1   6  355.66    8.20
  -4   2   9   46.80    7.60
  -4   3  11   66.89    9.40
  -3   4  13   35.80   11.20
  -1   0   3 2530.25   10.10
  -1   1   8  637.44    9.30
  -9   5   9   41.00   12.40
  -8   3   6   53.69    8.40
  -6   2   7  119.99    8.30
  -5   4  12   21.80   10.90
  -2   3  12   25.00    8.60
 -10   1   5   54.69    9.80
 -10   1   8   12.00   11.30
  -9   1  11  106.39   13.50
  -8   0   4  240.58    9.00
  -8   1   0  177.58    6.80
  -7   1  -1  267.97    6.00
  -5  -1   5   46.40    5.70
  -5  -1   8  223.68    8.50
  -5   0   0    1.90    2.80
  -4  -1   9  116.59    7.80
  -3  -1   3  573.14    6.80
  -2  -1   3  411.76    5.10
  -2  -1   9  343.17    8.40
   1   3  -5  230.08    5.20
 -11   2   9  113.09   14.30
 -10   1   6   14.70    9.80
  -8   0   5  224.28    9.50
  -8   0   7   35.00    8.70
  -8   0   8  250.57   11.10
  -7   0   2  503.95    8.90
  -7   0  10  632.14   15.00
  -6   1  14   14.90   12.40
  -5  -1   6   95.09    6.60
  -5  -1   7   -1.30    5.60
  -4  -1   4  839.12    9.60
  -3  -1   9  158.48    7.40
  -1  -1   4   66.29    2.80
  -1  -1   8  627.04    8.60
   2   2  -3  470.45    5.90
   4   2  -1   47.40    3.70
   6   3   0   57.89    5.20
 -11   2   8   11.30   12.70
  -9   1   2   69.29    7.50
  -9   1  10   55.59   12.40
  -8   0   6   30.80    8.00
  -8   1  12   42.60   12.10
  -7   1  13   18.00   12.60
  -6   0   1  247.68    5.90
  -6   0  11    2.50    9.50
  -5   0  12   -0.90    9.40
  -4  -1   8    0.30    5.50
   3   1   0 2359.96   10.50
   4   3  -3  583.94    8.20
 -12   3   7   24.80   13.80
 -12   3   8   38.60   13.90
 -11   2   5   19.10   10.40
 -10   2  11   13.30   13.50
  -4  -1   5   31.00    4.80
  -4  -1   6  368.96    8.20
  -4  -1   7  110.29    6.60
  -4   0  12   -1.80    9.10
  -3  -1   4  178.18    4.90
  -2  -1   8  204.78    6.60
  -1  -1   7   37.20    4.00
   3   3  -4  339.27    6.60
  -9   1   3   14.80    7.60
  -9   1   9   25.10   10.90
  -8   1  11   40.50   11.90
  -7   0   3  341.87    8.40
  -3   0  12    1.20    8.40
  -2  -1   4  465.65    5.90
  -1  -1   5  860.21    7.50
  -1  -1   6  312.67    5.60
 -10   2  10   -0.30   12.90
  -9   1   8    5.40    9.90
  -9   2  12  116.39   14.70
  -7   0   8   61.49    8.80
  -7   1  12   44.80   12.00
  -6   0  10   49.10    9.20
  -6   1  13   18.40   11.60
  -5   0  11   18.30    8.80
  -3  -1   5  150.38    5.20
  -3  -1   6  880.31   10.30
  -2  -1   5  265.17    5.40
  -2  -1   6  177.88    5.40
  -2  -1   7   40.90    4.60
  -1   3  -6   22.00    3.60
   1   1  -2  155.28    3.00
   5   2   0  945.71    9.00
  -9   1   4   34.80    7.90
  -9   1   7  146.59   10.80
  -8   1   1   14.30    5.80
  -8   2  13    9.10   13.50
  -7   0   4  604.84   10.90
  -7   0   7   22.90    7.90
  -7   2  14   15.70   13.40
  -4   0   0 1100.89    7.40
   1   2  -4   12.30    2.90
 -10   2   9  130.79   13.50
  -9   1   5   42.90    8.50
  -9   1   6   42.10    9.00
  -8   1  10   99.29   11.50
  -7   0   5  303.77    9.30
  -7   0   6   -1.50    6.90
  -6   0   2   49.99    4.70
  -6   0   9    8.30    8.10
  -4   0  11  709.93   13.60
   2   3  -5  192.08    5.50
 -11   3   9   71.09   14.40
 -10   2   3  241.88   10.60
  -9   2  11   27.20   12.90
  -5   0  10   11.40    7.90
  -5   1  13   64.29   11.00
   4   1   1   90.79    3.20
 -10   2   4   31.90    9.40
  -8   1   2  105.29    7.10
  -8   1   9   29.30   10.30
  -7   1  11   81.39   10.40
  -6   0   8   23.60    7.60
  -6   1  12   53.89   11.00
  -3   0  11  215.78    9.30
  -2   0  11    0.50    7.00
   0   3  -6   16.00    3.90
 -11   3   7   60.09   13.10
 -10   2   5   38.30    9.80
 -10   2   6   33.40   10.30
 -10   3  11   13.90   14.10
  -9   2  10   53.69   12.40
  -8   2  12   47.40   13.10
  -7   2  13   16.90   12.70
  -6   0   3   44.70    5.20
  -6   1  -1  600.94    6.80
  -6   2  14    7.70   12.30
  -4   1  13   68.69   10.90
  -1   1  -3  794.52    4.60
   4   2  -2  243.88    5.50
 -11   3   5   73.09   11.80
 -11   3   6   15.30   11.50
  -8   1   8   21.40    9.30
  -7   1  10   35.30   10.00
  -6   0   7  350.06   10.10
  -4   0  10  422.66   10.90
 -10   3  10    2.70   13.20
  -9   3  12  111.59   14.60
  -8   1   3  443.46    9.90
  -8   1   7   90.89    9.30
  -6   0   4  101.29    6.20
  -6   0   5 1058.09   13.20
  -6   0   6  340.17    9.40
  -6   1  11   74.79   10.30
  -5   1  12   27.40    9.90
  -3   0   0   -1.20    1.50
   6   2   1  589.94    7.80
  -9   2   9   36.40   11.20
  -8   1   4  115.29    7.90
  -8   1   5  114.29    8.80
  -8   1   6  308.97   10.80
  -8   2  11   18.50   11.80
  -8   3  13   92.49   14.60
  -5   0   2   26.80    3.70
  -5   0   8  100.69    7.80
  -5   2  14   21.60   11.60
  -3   0  10   -0.80    6.40
  -2   2  -5  264.57    3.80
   5   2  -1  596.14    7.70
 -10   3   9   36.90   12.90
  -9   2   8    2.70   10.00
  -7   1   9  376.56   12.60
  -7   2  12   68.59   12.50
  -7   3  14   27.40   13.70
  -6   2  13   69.59   12.30
  -4   0   9   81.59    7.40
  -2   0  10   60.49    6.50
  -1   0  10   70.59    6.30
  -1   2  -5  983.60    7.10
   1   3  -6   20.50    3.90
   2   2  -4  245.28    5.20
   3   3  -5  283.17    6.40
 -11   4   9    4.80   13.60
  -9   2   2  109.59    8.00
  -9   3  11   20.80   13.10
  -5   0   7   31.60    6.50
  -4   0   1    7.40    2.40
  -4   1  12   17.10    8.90
 -11   4   8   31.50   14.00
  -9   2   3    3.30    7.70
  -9   2   7  108.79   10.60
  -8   2  10   17.00   10.60
  -7   1   8  187.98   10.20
  -6   1  10  230.08   10.90
  -5   0   3   39.80    4.50
  -5   1  11   43.40    9.20
  -3   0   9   41.90    6.60
   2   1  -2  194.68    3.80
  -9   2   5    8.10    8.70
  -9   2   6  142.09   10.30
  -8   3  12   39.00   13.30
  -6   3  14    5.90   13.40
  -5   0   4  136.69    5.90
  -5   0   5  217.68    7.20
  -5   0   6    7.80    5.20
  -5   2  13   44.20   11.60
  -4   0   8   60.89    6.70
  -3   1  12   17.70    8.10
   0   0   9   -0.70    4.60
   0   1  -3  465.45    4.40
   0   2  -5  211.08    4.40
   4   1   0 2951.40   13.10
   5   1   2   90.19    3.70
 -10   3   7   59.99   11.40
  -9   3  10   15.50   12.50
  -8   2   9   13.70   10.10
  -7   1   2   49.90    5.40
  -7   1   7  102.29    8.80
  -7   2  11   97.49   11.40
  -7   3  13    4.40   13.00
  -6   2  12   33.20   11.00
  -2   0   9    0.00    5.50
  -1   0   9    2.20    5.20
   2   3  -6    5.70    4.50
   6   2   0   83.49    4.90
 -11   4   6   14.90   11.70
 -10   3   4    9.10    9.30
 -10   3   6  124.49   11.40
 -10   4  10   19.10   14.00
  -7   1   3  139.49    7.10
  -7   1   6   34.00    7.40
  -6   1   9    6.90    8.10
  -4   0   7   77.69    6.30
  -4   1  11  140.29    9.40
   4   2  -3  281.37    6.10
  -8   4  13   79.29   14.50
  -7   1   4   40.10    6.30
  -7   1   5  197.68    8.50
  -5   1  10  118.89    9.20
  -4   0   2   28.30    3.10
  -4   2  13   64.39   11.00
  -3   0   8  213.18    7.40
   5   2  -2  236.78    5.90
 -10   4   9   31.50   13.20
  -9   3   9   77.59   12.00
  -8   2   1   65.99    6.60
  -8   2   8    7.30    9.30
  -8   3  11   57.49   12.60
  -7   2  10    3.80    9.70
  -6   1   8   21.80    7.70
  -5   3  14   15.40   12.00
  -4   0   6   58.69    5.60
  -3   0   1 3028.60   11.50
   1   2  -5  930.51    8.40
   3   2  -4  628.84    7.80
  -9   4  11    2.30   13.20
  -7   3  12   10.80   12.30
  -6   2  11   48.10   10.20
  -6   3  13    4.40   12.00
  -5   2  12   87.69   10.70
  -4   0   3  348.77    6.20
  -4   0   5  239.18    6.60
  -3   1  11   12.80    7.40
  -2   0   8  380.46    7.90
   0   0   8   46.20    4.30
 -11   5   8   26.70   13.70
  -9   3   8   22.00   10.70
  -8   2   7   35.70    8.90
  -7   2  -1   19.00    4.30
  -6   1   1  616.64    8.20
  -5   1   9   54.69    7.90
  -4   0   4  351.26    6.70
  -4   1  10   59.29    8.20
  -1   0   8   28.70    4.50
   1   1  -3  689.73    6.00
   5   1   1  300.07    5.20
  -8   2   2  302.87    8.80
  -8   2   6   55.59    8.50
  -8   3  10    9.10   11.20
  -8   4  12   81.69   14.00
  -7   2   9   16.50    9.40
  -6   1   7  309.87    9.80
  -2   1  11  135.79    8.30
   0   3  -7   -1.00    4.00
   2   0   6  151.78    2.70
 -10   5  10  124.29   15.40
  -9   3   7   11.00    9.90
  -9   4  10  198.48   14.40
  -8   2   3  127.79    8.00
  -8   2   4  123.99    8.50
  -8   2   5  190.68    9.30
  -7   4  13   21.20   13.70
  -6   4  14   43.30   13.30
  -4   2  12    9.10    9.60
  -3   0   6   50.29    4.80
   2   2  -5  225.88    5.60
   3   1  -2  451.95    5.70
   4   1  -1   90.39    3.70
 -11   5   6   13.50   12.00
  -9   3   6  219.08   11.70
  -7   3  11   33.80   11.30
  -6   1   2  292.97    7.00
  -6   1   6   18.60    6.50
  -6   2  10   28.40    9.30
  -5   2  11   40.00    9.90
  -5   3  13    4.70   11.20
  -3   0   2  216.78    4.10
  -2   0   7    0.00    4.10
   1   3  -7   77.69    5.00
   3   0   3   13.40    1.50
  -9   3   2   39.40    7.60
  -9   3   5   70.79    9.60
  -8   3   9   37.40   10.70
  -7   2   8   10.10    8.40
  -6   1   3    4.90    5.10
  -6   1   5   45.50    6.30
  -6   3  12   11.90   11.10
  -5   1   8  221.98    8.50
  -3   0   5  551.24    7.80
  -3   1  10  219.48    8.70
  -1   0   7  102.79    4.60
   4   2  -4  179.08    5.70
 -11   6   8   28.10   14.70
 -10   4   4  167.58   11.30
 -10   5   9   -4.00   13.30
  -9   3   3   34.20    8.10
  -9   4   9    8.00   11.70
  -9   5  11   38.40   13.80
  -8   4  11   33.00   12.70
  -7   2   0    5.60    4.70
  -6   1   4  123.89    6.50
  -4   1   9  102.09    7.70
  -3   0   3    8.90    2.70
  -3   0   4  114.09    4.20
  -3   2  12    3.10    8.70
   0   0   7   -0.80    3.00
   2   0   1 7819.82   12.80
   2   1  -3  498.55    5.90
  -7   2   7  213.08   10.00
  -7   4  12    6.80   13.30
  -5   1   0  956.20    8.00
  -5   1   7   -2.20    6.10
  -5   4  14   30.40   12.60
  -2   0   6  168.28    5.10
  -2   1  10   79.59    7.20
   5   1   0 1062.59    9.00
 -11   6   7   94.49   14.60
 -10   5   8    2.90   12.60
  -8   3   8   28.50    9.70
  -8   5  12   35.00   14.70
  -7   3  10   16.50   10.10
  -6   2   9  158.78    9.30
  -6   4  13    7.40   12.30
  -4   2  11   95.09    9.60
  -4   3  13   55.89   10.70
   3   2  -5 1155.08   10.70
  -9   4   8  111.39   12.10
  -7   2   6  483.05   11.50
  -7   5  13   14.50   14.50
  -6   3  11   21.10   10.30
  -6   5  14    3.60   13.40
  -5   2  10   63.19    8.80
  -5   3  12   76.59   11.00
  -4   1   8    4.90    6.10
  -3   1   9  158.58    7.90
  -1   1  10  175.88    7.40
  -9   5  10   36.10   13.10
  -8   3   7   15.40    9.00
  -8   4  10   24.20   11.70
  -5   1   6   99.99    6.70
  -2   0   5 2260.47   13.10
  -1   0   6  210.88    4.70
   4   1  -2  232.88    5.10
  -9   4   7   66.49   11.00
  -7   2   5  111.79    7.80
  -7   3   9   31.80    9.80
  -6   2   8   47.40    8.20
  -5   1   1  271.87    5.40
   0   2  -6   14.00    3.50
 -10   6   9   28.80   13.90
  -8   3   6   55.29    8.70
  -7   2   2  264.67    7.40
  -7   2   3   39.30    6.30
  -7   2   4  119.89    7.30
  -5   1   5   57.49    5.80
  -5   4  13   -4.80   11.60
  -3   2  11    9.20    8.10
  -2   0   4  457.65    5.70
   1   2  -6  811.62    8.40
   5   1  -1  306.37    5.90
  -9   4   6   68.19   10.30
  -9   5   9   40.30   12.90
  -8   4   9   10.40   10.80
  -8   5  11   11.50   11.80
  -6   3  10   12.10    9.40
  -6   4  12   19.70   11.70
  -5   1   2   84.09    4.50
  -5   1   4  105.19    5.70
  -5   2   9   40.50    8.00
  -4   1   7  111.79    6.70
  -4   2  10  213.28    9.90
  -4   3  12   18.20   10.10
  -2   0   3  129.89    3.20
  -2   1   9  362.36    8.50
  -1   0   5  222.18    4.40
  -1   2  -6  845.12    7.20
   3   0   2  306.27    3.10
   6   1   1  688.23    7.90
 -11   7   7   40.60   14.20
 -10   5   5    1.10   10.20
 -10   6   8   28.80   13.20
  -8   3   1  188.28    7.60
  -8   3   5   27.80    7.80
  -7   5  12   24.60   13.30
  -6   2  -1  540.75    6.80
  -6   2   7  113.29    8.30
  -6   5  13   27.90   13.90
  -5   1   3  254.27    6.40
  -5   3  11   38.20    9.80
  -5   5  14   20.30   12.80
  -3   1   8   96.39    6.50
   2   2  -6  223.38    5.70
 -10   5   4   28.10   10.00
  -9   4   5    6.30    8.90
  -9   6  10   43.70   14.70
  -8   3   2   24.70    6.80
  -8   3   3  131.99    8.30
  -8   3   4    6.40    7.10
  -7   3   8   50.99    8.50
  -2   2  11   79.79    8.10
  -1   1   9   42.50    5.80
   0   1  -4 2192.78    9.90
   1   1  -4   84.79    3.10
  -9   4   4   16.80    8.40
  -9   5   8   32.50   12.10
  -8   4   8   15.30   10.10
  -8   5  10   14.70   12.10
  -7   4  10    0.00   10.30
  -4   1   6  351.46    8.10
  -4   4  13   24.40   11.60
   0   0   5   -1.50    2.10
   1   0   5  203.58    3.00
  -6   2   6  246.98    8.50
  -6   3   9   28.70    8.90
  -6   4  11    1.00   10.40
  -5   2   8   38.70    7.40
  -5   4  12   20.40   11.20
  -3   3  12   10.70    9.20
   0   1   9   49.70    5.30
   2   1  -4  545.55    6.60
   4   1  -3    7.20    3.70
   5   1  -2   83.79    4.70
   6   1   0  190.78    5.40
  -8   6  11   16.40   13.30
  -7   3   7  254.77   10.10
  -4   2   9   46.10    7.40
  -3   1   7  215.68    6.90
  -3   2  10   75.69    7.60
  -2   1   8  188.08    6.80
 -10   6   6   21.90   11.80
 -10   7   8  125.49   15.50
  -9   6   9   79.09   13.90
  -8   4   7   50.29    9.70
  -6   2   0   80.59    4.40
  -6   2   5  191.78    7.90
  -6   5  12    6.60   12.80
  -5   3  10   50.89    9.00
  -5   5  13   84.79   12.70
  -4   1   5   32.50    4.90
  -4   3  11   70.89    9.20
  -1   0   3 2539.05    9.80
  -1   1  -4   95.69    2.50
   2   0   0  136.39    2.50
   3   0   1 4177.38   11.70
 -10   6   5   13.00   11.70
  -8   5   9   62.39   11.90
  -7   3   6  254.37   10.00
  -7   4   9   80.99   10.70
  -7   6  12   -5.10   13.70
  -6   6  13   21.80   13.50
  -5   6  14  124.39   14.30
  -4   1   0 2466.75   10.90
   3   1  -4  199.98    5.20
   6   1  -1  664.13    8.50
  -9   5   6  155.78   11.60
  -8   4   6   45.30    9.50
  -6   2   1  563.34    8.10
  -6   2   4   89.69    6.40
  -6   3   8   10.70    8.00
  -5   2   7    5.60    6.40
 -10   7   7    4.20   13.20
  -9   6   8   85.29   13.10
  -8   6  10   36.40   12.90
  -6   2   2   14.70    4.80
  -6   2   3   16.80    5.10
  -6   4  10    5.70    9.60
  -4   1   4  855.81    9.50
  -2   2  10  794.32   12.20
  -1   1   8  662.23    9.10
  -9   5   5   44.00    9.80
  -8   5   8   16.90   10.40
  -8   7  11   11.60   13.60
  -7   3   5   79.89    7.70
  -7   4   8  307.07   12.10
  -7   5  10   53.59   11.70
  -5   4  11    0.80    9.60
  -4   1   1   77.89    3.30
  -4   1   3    9.30    3.40
  -4   2   8  222.98    8.50
  -3   1   6  878.81   10.40
  -3   2   9  273.37    9.10
  -3   3  11    1.00    8.20
   1   2  -7  597.04    8.00
   2   2  -7  225.08    6.40
   5   1  -3  261.97    6.30
 -10   7   6    3.10   12.80
  -9   5   4   52.29    9.70
  -8   4   5   30.80    8.20
  -7   3   4   64.99    7.40
  -5   2   6   37.30    6.30
  -5   3   9   35.20    8.20
  -4   1   2  210.68    4.70
  -4   3  10  171.88    9.40
  -4   5  13   42.00   11.80
  -2   1   7   36.40    4.70
   0   2  -7  286.47    5.90
   4   1  -4  912.11    9.60
   6   1  -2  306.87    7.00
  -8   4   4   31.30    8.20
  -7   3   0   34.30    5.00
  -7   7  12   36.20   14.40
  -6   3   7   59.89    8.00
  -6   5  11   47.90   11.40
  -5   5  12   30.90   11.50
  -5   6  13   28.20   13.60
  -1   2  10   56.19    6.70
  -8   6   9   34.80   12.10
  -7   3   2   58.19    6.20
  -7   3   3  262.07    8.20
  -6   6  12   46.50   13.10
  -3   4  12    1.00    9.80
   0   0   3    0.30    1.10
   1   1  -5 1031.60    8.50
   4   0   2   35.10    2.40
 -10   8   7   44.30   13.70
  -9   7   8    6.70   12.90
  -8   4   1  365.26    9.30
  -8   4   2  151.78    8.30
  -8   4   3   44.60    7.30
  -8   5   7   97.79   10.50
  -7   4   7  378.76   11.90
  -7   5   9  115.59   11.60
  -5   2   5  174.28    7.00
  -3   1   5  147.69    5.20
  -2   3  11   93.59    8.60
   1   1   8  636.04    7.50
   4   0   1    9.40    2.30
  -9   6   6   60.19   11.00
  -8   7  10  112.09   13.30
  -6   3   6   79.99    7.60
  -5   3   8   30.70    7.60
  -5   4  10   85.69    9.80
  -4   4  11   -5.50    8.90
  -2   2   9  192.98    7.80
   3   1  -5  157.98    5.00
   4   0   3  470.05    3.90
 -10   8   6  160.48   14.60
  -7   6  10   28.90   12.20
  -6   5  10   19.40   10.30
  -3   2   8   44.80    6.20
  -3   3  10   25.30    7.80
  -2   1   6  186.18    5.30
  -1   1   7   41.80    4.00
   0   1  -5  611.64    6.10
   1   0  -1  600.54    4.20
   3   0  -1 3893.71   14.00
  -9   7   7    0.70   12.80
  -8   5   6    7.70    9.10
  -8   6   8  112.89   12.30
  -7   4   6  107.69    9.00
  -7   7  11    3.40   13.00
  -5   2   4   84.09    5.70
  -5   5  11    4.00   10.30
  -4   3   9   20.80    7.30
  -4   6  13   56.59   12.90
  -3   1   4  184.78    5.00
   0   0   2   21.10    0.90
   4   0   0 1405.46    8.80
  -8   7   9    9.50   12.70
  -7   5   8   18.80   10.00
  -6   4   8   55.19    8.30
  -6   6  11    3.80   11.80
  -6   7  12   22.20   13.80
  -5   6  12   91.99   12.90
  -5   7  13   79.69   14.10
  -9   6   4  216.28   11.40
  -9   8   8    8.60   13.80
  -8   5   5   45.20    8.90
  -8   8  10   30.40   14.20
  -6   3   5  115.59    7.00
  -5   2   3 1068.79   11.10
  -4   2   6   55.09    5.80
  -9   6   3   24.00    9.50
  -9   7   6   86.99   12.80
  -8   6   7   19.70   10.60
  -7   4   5  247.88    9.70
  -7   6   9   23.80   10.90
  -5   3   7  106.99    7.40
  -5   4   9  120.69    9.50
  -3   4  11   96.39    9.30
  -1   2   9   46.80    5.90
   1   0   3 1998.80    4.90
   4   0  -1    8.70    2.90
  -8   5   4   22.00    8.60
  -7   7  10   21.70   12.70
  -7   8  11   16.40   14.10
  -6   3  -2   20.40    3.70
  -6   3   4   15.20    5.90
  -6   5   9   75.79   10.50
  -5   2   0  894.31    8.10
  -5   2   2  216.08    5.60
  -4   4  10   64.09    8.80
  -3   1   3  606.04    6.80
  -2   3  10  350.26   10.10
   2   0  -2  443.16    5.00
   2   1  -6  201.78    5.60
  -9   8   7   80.59   13.70
  -8   7   8   -3.00   11.90
  -7   4   4  171.18    8.70
  -7   5   7   99.09    9.90
  -6   4   7  149.29    9.20
  -6   8  12   36.00   14.10
  -5   2   1  573.64    7.40
  -4   3   8   15.00    6.80
  -3   5  12   68.69   10.40
  -2   1   5  273.87    5.50
   3   1  -6  958.60   10.10
   5   0   0    0.00    3.30
   5   0   1  207.88    4.40
   5   0   2   31.20    3.00
  -9   7   5    7.10   10.80
  -8   5   3   18.70    8.10
  -8   6   6   65.99   11.00
  -8   8   9   23.70   13.90
  -6   6  10  113.09   11.90
  -6   7  11  166.48   14.40
  -5   5  10   96.39   10.40
  -4   2   5  298.97    7.40
  -4   5  11   30.70    9.90
  -4   6  12   14.80   11.80
  -4   7  13   22.80   12.80
  -3   1   2  396.26    5.20
  -3   3   9  244.08    8.90
  -1   1   6  340.87    5.80
   1   1  -6  371.06    6.10
  -6   3   3   82.19    6.00
  -5   3   6  197.58    8.10
  -5   6  11   50.79   11.40
  -5   7  12   53.79   13.20
  -1   1  -5 1147.89    7.00
   0   2   9  100.79    5.90
   1   1   7   41.40    3.30
   4   0  -2   32.20    3.40
   5   0  -1  218.98    5.20
  -9   7   4    7.90   10.70
  -9   8   6   16.10   12.40
  -8   5   2   11.30    7.00
  -7   4   3  178.88    7.90
  -7   5   6   60.79    8.80
  -7   6   8   -2.70   10.00
  -6   3  -1   33.50    4.10
  -6   3   2   18.90    5.20
  -5   4   8   80.89    8.50
  -3   1   0 1899.51    8.10
  -3   1   1  134.19    3.10
  -2   4  11    6.20    7.80
   1   0  -2  773.52    5.40
  -9   9   7    9.30   13.90
  -8   6   5   52.69   10.20
  -8   7   7   56.39   11.90
  -7   4   2    0.90    6.20
  -7   7   9  133.99   13.10
  -7   8  10   40.30   13.50
  -6   3   0   50.29    4.60
  -6   3   1   33.70    4.70
  -6   4   6  461.55   11.30
  -1   3  10  424.06   10.00
   3   0  -3   12.20    3.10
  -8   8   8    0.40   13.00
  -7   4   0   30.60    5.70
  -7   4   1   26.40    6.00
  -6   8  11   15.70   13.50
  -4   2   4  171.78    5.90
  -4   8  13  127.19   14.40
  -3   2   6   19.30    4.90
  -3   4  10    3.00    7.60
  -2   1   4  499.75    6.20
   0   1  -6 1230.68    9.00
   2   0  -3  164.58    3.80
   2   1   7   40.90    3.10
   5   0  -2   27.50    3.90
  -9   8   5    9.40   11.60
  -6   6   9   51.09   10.60
  -6   7  10    3.30   11.70
  -5   3   5  159.68    7.30
  -5   5   9  104.69    9.90
  -5   8  12   11.10   13.80
  -3   5  11   48.00   10.00
  -3   6  12   45.20   11.40
  -2   3   9  381.06    9.70
   4   0  -3  411.76    6.40
   6   0   0  696.83    8.10
  -9   9   6   81.09   14.00
  -8   6   4  245.18   10.90
  -7   5   5  225.38    9.90
  -6   4   5   95.29    7.60
  -5   6  10   46.10   10.40
  -5   7  11   36.80   12.20
  -4   5  10   76.99    9.50
  -4   7  12   36.60   12.40
  -3   3   8  344.17    9.20
   0   1   6 1075.49    8.50
   2   1  -7   44.60    4.50
   6   0  -1  276.87    6.20
  -9   8   4   62.39   12.20
  -7   7   8   77.39   11.60
  -7   8   9   32.20   12.80
  -6   5   7   38.10    8.70
  -5   4   7  291.97    9.90
  -4   6  11   35.60   10.60
  -1   1   5  922.91    8.10
   5   0  -3   41.00    4.40
  -8   6   3  108.29    9.60
  -8   9   8   76.19   14.30
  -4   2   3  273.97    6.00
   1   1  -7   48.50    4.60
   3   0  -4  131.09    4.60
   6   0  -2   59.99    4.70
  -9   9   5   33.10   12.60
  -9  10   6   15.80   13.70
  -7   5   4   41.50    7.60
  -6   6   8   60.09   10.10
  -5   3   4   99.59    6.20
  -4   4   8  203.98    9.10
  -2   4  10   24.90    7.90
   4   0  -4  403.46    6.80
  -8   6   2  104.89    8.90
  -8   7   5   16.10    9.90
  -7   6   6   14.40    8.90
  -6   4   4  246.68    8.50
  -6   7   9   46.50   11.20
  -6   8  10   -1.60   12.40
  -4   3   6   12.40    5.20
  -3   2   5 1158.28   11.20
  -3   4   9  289.17    9.80
  -2   1   3  433.26    5.30
  -2   6  12   -5.30   10.40
   0   2   8   11.80    4.40
   2   0  -4  546.15    6.40
  -8   9   7   58.29   13.50
  -7   7   7   11.50   10.10
  -7   9   9  115.49   14.50
  -6   5   6   26.60    7.90
  -5   8  11   31.00   13.00
  -4   8  12   71.49   13.30
  -3   7  12   44.60   11.60
  -2   5  11   21.30    8.50
  -1   3   9  135.69    7.20
  -7   8   8   14.60   11.90
  -5   3   3   18.40    5.10
  -5   4   6   60.89    7.20
  -5   6   9   43.90    9.80
  -5   7  10   28.80   11.20
  -4   2   2  240.38    5.20
  -4   5   9   61.09    8.80
  -4   7  11    4.90   11.10
  -3   3   7  442.46    9.30
  -3   5  10   89.89    9.10
  -3   6  11   62.49   10.80
  -6   4   3    9.70    5.70
  -6   9  10   52.69   13.70
  -4   6  10    8.50    9.50
  -2   2   6  224.48    6.10
  -1   2   7  575.94    8.30
   1   1   6  329.67    4.70
   3   0  -5  633.44    8.10
  -8   8   5   21.50   11.30
  -8  10   7    5.70   13.90
  -6   6   7  183.58   10.80
  -5   9  11    2.70   13.60
  -4   2   1   44.00    3.30
  -4   9  12   48.30   14.00
  -1   1  -6  399.06    5.20
  -1   4  10   16.40    7.30
   0   1  -7  155.98    4.80
   1   0  -4  214.88    4.20
  -8   7   3   71.29    9.40
  -7   7   6    9.10    9.60
  -7   9   8    4.80   13.00
  -6   7   8   47.00   10.80
  -6   8   9   33.50   12.10
  -4   3   5  165.08    6.70
  -4   4   7  140.09    8.00
  -3   2   4  631.24    8.10
  -1   1   4   74.79    3.00
  -1   5  11    8.50    8.50
   1   2   8  112.59    5.00
  -7   5   1   46.20    6.60
  -7   8   7  132.79   12.70
  -6   4   2   60.09    5.70
  -6   5   5  229.98    9.30
  -5   3   2  201.58    6.00
  -5   4   5   91.49    7.00
  -5   5   7   51.59    7.60
  -4   2   0  168.98    3.90
  -3   8  12   19.00   12.30
  -2   1   2  163.88    3.20
  -2   7  12   27.50   11.50
   0   1   5  525.95    5.60
  -8   7   2   36.60    9.10
  -7   6   4  285.47   10.50
  -5   6   8   19.80    8.90
  -5   7   9    8.90   10.20
  -4   2  -1   43.40    2.50
  -4   8  11   33.80   12.30
  -3   4   8  201.88    8.50
  -2   4   9  158.58    8.10
   0   3   9  676.13   10.20
  -8   9   5    2.70   12.30
  -8  10   6    3.50   13.50
  -7  10   8   87.29   14.60
  -6   4   1    4.20    4.90
  -6   9   9   99.69   13.70
  -5   3   1 2151.68   13.90
  -4   5   8   23.00    7.90
  -4   7  10   28.90   10.50
  -3   7  11   54.29   11.00
  -2   5  10   34.00    8.10
  -2   6  11   50.29    9.70
   3   0  -6   61.19    4.80
  -7   7   5   64.09    9.70
  -6   6   6    9.90    8.20
  -4   6   9   22.10    9.00
  -3   3   6  488.75    9.00
  -3   5   9   53.09    8.10
  -3   6  10   80.59    9.70
  -3   9  12   52.89   14.20
   2   1   6  180.68    3.40
  -8   8   3    8.60   10.10
  -7   6   3  279.87   10.00
  -7   8   6   29.80   10.80
  -7   9   7   10.80   12.30
  -6   4   0  136.79    5.70
  -6   5   4  278.67    9.20
  -6   7   7   15.40    9.60
  -5   9  10   44.00   13.30
  -4   3   4   92.69    5.50
  -4   9  11   56.29   13.50
  -2   2   5  218.88    5.50
  -1   3   8   10.60    5.00
   0   2   7  257.27    5.70
   1   0  -5  274.37    5.00
   2   0  -6  203.58    5.60
  -8   9   4   50.09   12.20
  -6   4  -1   11.40    4.40
  -6  10   9   -0.70   13.80
  -5   3  -2  193.18    4.30
  -5   3   0   66.99    3.80
  -5   4   4   47.50    6.10
  -5   5   6   22.30    7.30
  -4   4   6   82.69    6.90
  -3   2   3  101.69    4.00
  -2   8  12   36.50   12.10
  -1   2   6  783.92    8.80
   0   0  -3    1.90    1.60
  -7  10   7  179.48   15.00
  -5   3  -1 2083.29   11.70
  -5   8   9   20.40   11.40
  -8  11   5   10.80   14.30
  -7   6   2    6.60    6.90
  -7   7   4   31.60    8.80
  -6   5   3  111.89    7.60
  -6   6   5   15.30    7.90
  -6   9   8   72.99   12.80
  -5   6   7   11.70    8.20
  -5   7   8   73.29   10.30
  -5  10  10   44.30   14.10
  -4   8  10   56.39   12.00
  -4  10  11   67.89   14.80
  -3   8  11   21.70   11.60
  -1   4   9  188.18    8.20
  -1   6  11   25.10    9.30
  -8  10   4  106.09   13.60
  -7   8   5   11.80   10.20
  -6   8   7   54.09   10.80
  -4   5   7   57.89    7.70
  -3   4   7   88.89    6.90
  -2   4   8  160.48    7.90
  -2   7  11   30.80   10.30
  -1   5  10   19.10    7.90
  -7   6   1   50.19    7.40
  -6   7   6   61.09    9.50
  -5   9   9   38.10   12.60
  -4   3   3  598.64    8.50
  -4   6   8   97.79    9.30
  -4   7   9    6.00    9.50
  -3   7  10   42.30   10.30
  -2   6  10    8.90    8.90
  -2   9  12   48.10   13.00
  -1   1  -7   50.99    3.70
  -1   1   3  597.64    5.30
  -6  10   8    4.00   12.90
  -5   4   3  658.73   10.10
  -5   5   5  182.58    8.40
  -4   9  10  111.59   13.50
  -3   5   8  114.99    8.30
  -3   6   9   18.20    8.40
  -3   9  11    3.90   12.70
  -2   5   9   75.79    7.80
   0   0  -4   88.99    2.70
   1   0  -6  248.88    5.30
   2   0  -7   -0.50    4.00
  -7  10   6   15.40   12.80
  -6   6   4    4.90    7.70
  -5   8   8    4.30   10.30
  -4   4   5   60.69    6.20
  -3   2   2 2708.93   13.20
   0   3   8  173.78    6.40
   1   2   7  583.04    7.20
  -7   8   4    7.30    9.50
  -7   9   5   70.49   11.80
  -7  11   6  143.59   15.60
  -6   9   7   76.59   12.40
  -5   6   6  112.59    8.90
  -5  10   9    9.80   13.30
  -2   2   4  236.08    5.10
  -2   3   6    5.30    4.50
  -2   8  11   15.30   11.60
   4  -1  -2  264.57    5.30
   5  -1  -3  283.57    6.30
   5  -1  -2   92.29    4.50
   5  -1  -1  315.87    5.80
  -7   7   2  119.49    9.20
  -6   7   5   12.20    8.40
  -6   8   6   57.59   10.30
  -4   8   9   63.79   11.10
  -4  10  10   41.30   14.00
  -3   8  10   33.30   10.80
  -3  10  11  109.99   14.60
  -1   3   7   82.79    5.30
  -1   7  11   83.79   10.90
   0   1   4 1823.82    8.70
   0   5  10    2.90    7.30
   4  -1  -3    9.40    3.60
   4  -1  -1   92.89    3.70
   6  -1  -1  716.13    8.60
  -6   5   1   24.50    5.80
  -5   4   2  223.78    6.70
  -4   5   6   97.29    7.50
   0   0  -5    2.20    2.50
   4  -1  -4 1002.50   10.00
  -7   8   3   43.80    9.90
  -6  10   7   67.89   13.30
  -5   9   8    2.30   11.50
  -4   3   2 1371.76   11.20
  -4   7   8  175.88   10.80
  -3   4   6   22.20    5.70
  -2   7  10  150.88   10.70
  -1   2   5  905.01    8.60
  -1   6  10  100.49    9.40
   0   2   6   14.30    3.20
   1   0  -7  114.89    4.90
   5  -1   0 1214.28    9.10
   6  -1   0  199.08    5.40
  -7   7   1  119.19    8.80
  -7  11   5   14.50   13.10
  -6   6   3  271.97    9.30
  -6  11   7   -0.40   13.60
  -3   7   9   72.49    9.80
  -2   9  11   40.30   12.40
   3  -1  -3  720.03    7.60
   4  -1   0 3335.57   13.30
  -6   5   0    2.50    5.20
  -6   9   6   -3.70   10.60
  -5   6   5  122.09    8.40
  -5   8   7    1.40    9.70
  -5  10   8   16.70   12.60
  -4   4   4   75.49    5.80
  -3   3   4  359.86    6.90
  -3   6   8  218.08    9.90
  -3   9  10   26.50   12.20
  -2   6   9  251.47   10.20
  -1   5   9   20.30    6.90
   3  -1  -4  209.28    5.30
  -7  10   4   31.20   12.40
  -6   8   5    2.60    9.30
  -5   4   1    4.00    4.40
  -5   7   6   72.39    9.10
  -3   2   1  317.87    4.60
  -2  10  11  241.78   15.70
  -1   8  11   49.80   10.90
   1   3   8    6.80    4.50
   3  -1  -1  167.28    3.60
  -7   8   2   -2.80    8.30
  -6   5  -1   21.70    5.20
  -6  10   6    0.80   12.00
  -5  11   8    2.90   13.60
  -4   8   8   35.70   10.10
  -3  10  10    8.60   13.00
   0   0  -6  993.10    8.20
   2   2   7  233.18    5.00
   3  -1  -5  179.08    5.50
  -6   6   2   68.39    6.90
  -5   5   3    3.30    5.70
  -5   9   7   58.39   11.20
  -4   3   1    8.80    3.10
  -4  11   9   17.50   14.60
  -3   8   9   81.09   10.80
  -2   8  10   45.10   10.60
  -7  12   4   66.99   14.20
  -6   9   5   50.49   10.70
  -6  11   6   26.90   13.80
  -4   5   5   30.30    5.90
  -4   7   7   38.10    8.80
  -3  11  10   18.00   14.30
  -2   1  -6  254.57    3.80
  -2   2   3  456.95    5.80
  -1   7  10   10.50    9.40
  -1   9  11   51.89   12.50
   0   6  10    7.70    8.10
   1   0  -8   38.40    4.70
  -7   8   1   23.60    8.20
  -7   9   2   96.49   10.90
  -7  10   3    7.70   11.20
  -6   7   3  516.95   11.90
  -6   8   4   94.19   10.30
  -5   4   0   60.09    4.30
  -5   8   6  126.39   10.60
  -4   6   6   17.90    7.30
  -3   4   5   11.00    5.10
   0   3   7    0.90    4.00
   2  -1  -3  550.54    6.20
  -7  11   3   20.60   12.80
  -6   6   1  136.69    7.60
  -5   6   4   51.79    7.30
  -5   7   5   89.09    8.80
  -5  10   7   60.29   12.40
  -4   4   3   10.50    4.70
  -4   9   8   58.39   10.40
  -3   7   8  188.78   10.20
  -3   9   9   70.39   11.60
  -2   7   9   35.30    8.90
  -2   9  10   78.99   12.20
  -1   3   6   24.60    4.30
   2  -1  -4  614.14    7.00
  -5  11   7   28.20   13.20
  -3   2   0  822.62    6.20
  -3   3   3   55.49    4.00
  -3   5   6  185.58    8.00
  -3   6   7   54.49    7.80
  -1   6   9  262.47    9.90
  -1  10  11   11.80   12.40
   0   0  -7   -2.30    3.60
   0   4   8  286.97    7.60
   2  -1  -5  337.37    6.00
   2  -1  -2  215.08    3.90
   2   1   5  273.97    3.40
  -6  11   5   46.50   13.10
  -5   4  -1    3.40    3.60
  -5   5   2  319.87    8.00
  -4   3   0   24.80    3.00
  -4   8   7   57.59    9.90
  -4  10   8   84.69   12.70
  -2   6   8  500.85   11.70
  -2  10  10   34.00   12.70
  -6   6   0  366.46    9.10
  -6   7   2   64.09    7.80
  -6   9   4   33.40   10.10
  -6  12   5    9.30   14.00
  -5   9   6   58.99   10.60
  -4  11   8   10.90   13.00
  -3  10   9    6.00   12.30
  -1   2   4   12.50    2.70
  -1   8  10   19.40   10.00
   1   2   6  800.32    7.50
  -6   8   3   32.80    8.60
  -4   5   4   19.20    5.80
  -4   7   6   59.29    8.50
  -3   8   8   42.00    9.80
  -3  11   9   35.70   14.00
  -2   8   9   65.89   10.30
  -2  11  10   14.10   13.40
   0   7  10  103.39    9.90
   2  -1  -6  227.68    5.70
  -6  10   4  127.89   12.20
  -5   4  -2  220.18    5.10
  -5   6   3  635.14   11.40
  -5   8   5  135.69   10.00
  -5  10   6   88.89   12.30
  -4   6   5   30.20    7.10
   0   2   5  207.18    4.40
  -5  11   6   15.30   12.80
  -4   4   2   94.09    5.10
  -4   9   7   61.89   10.10
  -1   9  10   42.20   11.40
   0   1   3  375.76    3.70
   2  -1  -7   45.20    4.90
  -6   7   1   19.40    6.90
  -6   9   3   47.10    9.80
  -6  12   4   28.70   13.70
  -5   5   1   87.49    5.60
  -5  12   6   15.80   13.80
  -4   3  -1    9.00    2.60
  -3   4   4   97.79    5.30
  -3   7   7  212.18   10.00
  -3   9   8   27.80   10.60
  -2   3   4  230.18    5.50
  -2   9   9   55.59   11.10
  -1   7   9   49.40    8.70
   1   1   4   74.09    2.20
   1   5   9   19.30    6.70
  -4  10   7   41.40   11.70
  -3   2  -1  298.97    3.50
  -3   6   6  309.97    9.70
  -2   2   2  364.36    4.70
  -2   7   8  143.09    9.40
  -1  10  10   14.60   12.20
   0   6   9   23.50    7.30
   0   8  10    1.10   10.10
   1   4   8  272.67    7.70
  -4   8   6  205.28   10.20
  -4  11   7   39.70   12.90
  -4  12   7   52.29   13.90
  -3   3   2  516.65    6.80
  -2  10   9   11.50   11.90
  -1  11  10   34.80   13.30
  -6   7   0  162.78    8.20
  -6  11   3   82.29   13.00
  -5   6   2  340.87    8.90
  -5   8   4  100.39    9.20
  -5  10   5    4.20   10.70
  -4   5   3  356.66    8.30
  -2   6   7   19.30    7.00
  -2  11   9   -0.60   13.00
  -1   3   5  240.98    5.60
  -1   6   8  165.68    8.50
   0   5   8   20.00    6.30
   1  -1  -5 1174.58    9.20
   5  -2  -3 1244.48   11.30
  -6   9   2   58.89    9.50
  -5   7   3  286.97    9.70
  -5  11   5  105.79   13.30
  -5  12   5   12.60   13.40
  -4   6   4  109.29    7.40
  -4   7   5  138.59    8.40
  -4   9   6  152.28   11.20
  -3   8   7   66.49    9.50
  -3  12   8   32.10   14.10
  -2   4   5  563.44    9.00
  -2  12   9    4.90   13.90
  -1   8   9   15.80    9.40
   0   3   6   15.40    3.60
   0   9  10   99.19   12.20
  -6   8   1   95.49    8.50
  -4   4   1  393.96    6.90
  -2   8   8   26.20    9.10
  -1   0  -4  265.97    3.40
   0   4   7   19.80    4.80
   1  -1  -6  419.26    6.40
   1  -1  -3  786.32    6.50
   4  -2  -4  202.78    5.90
  -5   9   4   54.89    9.70
  -4  10   6  112.69   11.90
   0   7   9    0.50    8.30
   0  10  10   38.70   12.60
   4  -2  -3  334.07    6.40
  -6  11   2   37.50   11.70
  -4  11   6    4.20   12.00
  -4  12   6   48.70   13.70
  -3   7   6  112.99    8.60
  -3   9   7   11.80    9.10
  -2   9   8   98.39   10.90
  -1   9   9    6.60   10.20
   0  11  10    9.60   13.50
   1  -1  -7   46.90    4.60
   2   2   6  240.08    4.50
  -6   8   0   25.50    7.90
  -6   9   1   70.49    9.10
  -5   5  -1   87.69    5.40
  -5   6   1   32.70    5.80
  -5   8   3   12.00    7.90
  -5  10   4   43.00   10.70
  -5  13   4    1.20   13.70
  -4   8   5  139.19    9.10
  -3   4   3  382.96    7.10
  -3  10   7   24.60   11.00
  -1   7   8  144.09    9.10
  -1  10   9   13.90   12.20
  -5   7   2  233.78    8.80
  -5  11   4   63.19   12.20
  -5  12   4   79.39   13.50
  -3   5   4  157.48    6.80
  -3   6   5   88.69    7.20
  -3  11   7   14.40   12.40
  -3  12   7   12.70   13.20
  -2  10   8  156.98   12.80
  -1   2   3 1486.05    9.00
  -1  11   9   66.99   13.30
  -1  12   9   14.20   14.00
   2  -1   0  476.35    4.20
   4  -2  -2  277.47    5.60
  -6  10   1   65.79   10.20
  -4   5   2  149.79    6.20
  -4   7   4  302.87    9.90
  -4   9   5   41.60    9.70
  -3   3   1  316.97    5.20
  -2   3   3  526.25    6.90
  -2  11   8   52.79   13.00
  -2  12   8   44.10   14.30
   0   8   9   52.89   10.00
   1  -1  -2  173.08    3.10
   2   3   7  343.57    6.30
   3  -2  -5 1364.46   11.60
   3  -2  -4  753.22    8.50
  -5   9   3  109.99    9.90
  -4   6   3  137.19    7.20
  -3   8   6   98.19    8.70
  -2   6   6    3.90    6.40
   1   5   8   92.39    6.90
  -5  10   3   25.20   10.80
  -5  13   3   28.00   13.70
  -4   4   0  171.18    4.80
  -4  10   5    4.00   10.20
  -4  11   5   10.90   11.60
  -4  12   5    5.30   13.00
  -2   2   1 2160.48    9.70
  -2   8   7  438.16   12.40
  -1   6   7   58.49    7.10
  -1   8   8   12.60    8.70
  -5   8   2   69.29    8.20
  -5  11   3    6.40   11.40
  -5  12   3  121.99   13.70
  -3   9   6  145.89   11.00
  -2   4   4  208.38    6.10
  -2   5   5  393.66    8.70
   0   9   9   12.30   10.10
  -4   8   4   88.79    8.20
  -3   5 -11   52.19    9.70
  -2   6 -11   64.19    9.60
  -1   7 -12    5.10   11.60
   0   3  -2  693.93    6.40
   0   4  -3  183.48    4.90
   1   8 -10   33.00   10.50
   2   8  -8   30.40    9.00
   3   6  -3  171.48    6.10
  -4   4 -12    5.10    9.60
  -2  -5  -1  152.78    4.30
  -2   6 -10    6.10    8.90
  -1  -5   0    2.30    3.30
  -1   3  -3  178.18    4.20
  -1   7 -11   79.69   11.20
   0   7  -8  152.28    9.70
   1   4  -2    8.00    2.70
   2   9 -13  203.98   15.80
   3   9 -10   23.30   11.80
  -4   4 -11    1.60    8.60
  -2  -4  -1  202.28    3.80
  -1  -4   0  842.42    7.10
  -1   4  -4  986.00   10.10
  -1   7 -10    8.70    9.60
   0   5  -4  273.67    6.90
   0   8 -13   42.10   13.50
   0   8 -12   50.19   12.80
   1   5  -3 1068.79   10.40
   1   8  -9   11.30    9.50
   2  -5   2   14.80    4.30
   2   9 -12   59.69   13.80
   5  -3   3   22.20    4.30
  -1   6  -7   60.69    7.50
   0   8 -11   53.49   11.80
   1   3  -1  752.92    5.70
   2  -4   2  868.01    8.90
   2   7  -5  199.98    8.00
   2   8  -7  424.56   12.20
   2   9 -11   37.20   12.90
   3   9  -9   58.59   11.10
   4   0   2   34.50    2.40
  -3   4  -7   97.59    6.80
  -3   5  -9   62.19    8.20
  -2   3  -4  233.58    5.50
  -2   6  -9  268.47   10.90
  -1   2  -2 1621.64    8.40
  -1   5  -5  204.78    7.00
   2   9 -10   77.89   12.90
   3   7  -4   28.20    6.10
  -3   6 -14   74.09   13.40
  -2   4  -5  572.64    9.00
  -2   7 -14   42.00   13.90
   0   7  -7   18.10    7.70
   0   8 -10    7.40   10.50
   1   8  -8   16.20    8.90
   1   9 -13   90.79   14.90
   4   5  -1  140.79    4.20
  -3   6 -15   37.70   13.90
  -2   2  -3  464.35    5.50
  -2   7 -13   11.00   12.80
  -2   7 -12   27.60   12.00
   0   2  -1 2029.20    7.80
   0   6  -5   11.10    5.80
   1   9 -12   15.70   13.60
   2   5  -2   12.40    3.40
   3   9  -8   36.30   10.00
  -4   2  -6   58.69    4.90
  -4   4  -9  327.77   10.20
  -4   5 -13   45.20   11.80
  -3   6 -11   59.99   10.50
  -2   6  -8  526.55   12.20
  -1   8 -13    7.30   13.40
   0   8  -9   37.70    9.90
   1   9 -11   55.99   13.00
   2   6  -3  107.39    5.60
   2   9  -9   53.49   11.00
  -2   7 -11   30.40    9.90
  -1   6  -6  101.59    7.40
  -1   7  -8  140.09    9.60
  -1   8 -12    1.30   12.40
   2   8  -6  337.67   10.80
  -5   1  -7    0.30    5.00
  -4   1  -5   32.10    3.40
  -3   3  -5  318.17    6.80
  -2   7 -10  144.49   11.10
  -1   8 -11   41.10   11.90
   1   7  -5   35.20    6.50
   1   8  -7   14.50    8.20
   1   9 -10   51.79   12.10
   3  10 -11  120.49   14.40
   4   4   0  150.98    3.00
  -5   2  -8   38.30    6.20
  -3   4  -6   17.00    5.40
  -1  -7  -1   30.60    4.70
   0   7  -6   41.30    7.30
   0   9 -13   13.60   13.90
   1  -5   1  268.77    5.90
   2   7  -4  274.07    8.20
   2   9  -8   97.59   10.70
   3  -4   2   23.00    4.00
   3   9  -7   12.20    9.10
  -4   5 -10   82.89    9.30
  -3   2  -4  663.73    7.30
  -2   6  -7    8.00    7.10
  -1   8 -10   31.10   10.80
   0   8  -8    5.30    8.90
   0   9 -12  126.39   14.20
   1   9  -9    8.50   10.30
   3  -3   2  565.54    7.10
   3  10 -10   12.00   12.50
   5   0   2   30.70    3.00
  -5   3  -9   44.40    7.60
  -3   6  -9   14.20    8.40
  -3   7 -14   54.69   14.00
  -3   7 -13   83.19   14.30
  -2   7  -9   28.80    9.30
  -1   7  -7  541.45   12.30
   1  -4   1  286.47    5.40
   1  -2   1  328.57    4.20
  -4   6 -14    9.80   13.10
  -4   6 -13   51.89   13.10
  -3   5  -7  266.77    9.00
  -2   8 -13    4.40   13.80
  -1   5  -4   33.20    5.00
   0   5  -3 1192.28   11.20
   3  10  -9    2.50   11.60
  -4   5  -9   61.39    8.90
  -4   6 -12   11.90   11.90
  -2   8 -12   32.00   13.00
  -1   4  -3  231.78    5.30
  -1   8  -9   19.40    9.10
   0   6  -4  120.79    6.40
   1  -3   1  924.61    7.60
   1  10 -12  103.59   15.60
   2   9  -7   19.00    9.10
   2  10 -10   34.80   12.70
   3   5  -1   32.60    3.30
   3   7  -3  547.55    9.60
  -4   3  -6   15.00    5.10
  -3   7 -11   72.79   11.50
  -2   4  -4  185.08    5.90
  -2   5  -5  397.36    8.80
  -2   8 -11   16.70   11.70
  -1   6  -5  408.16    9.40
   0   4  -2 3403.46   15.40
   0   8  -7   26.30    8.40
   1   9  -8   91.39   10.60
   2   8  -5   81.79    7.70
   3   9  -6  130.99    9.90
  -5   2  -7    7.60    5.60
  -4   6 -11   32.40   10.60
  -3   6  -8  223.28   10.00
  -2   1  -2  166.38    2.70
  -1  -6  -1   53.49    4.30
  -1   9 -12    5.90   13.20
   0   9  -9   16.50   10.40
   1   5  -2  159.58    4.90
   1   6  -3  332.17    7.40
   1  10 -11   16.30   13.70
   2  10  -9    5.50   12.10
   4  -4   2  104.19    5.10
  -5   3  -8   28.80    6.80
  -4   2  -5  332.57    6.30
  -3   7 -10   41.90   10.40
  -2   6  -6    4.40    6.60
  -2   8 -10   49.70   11.00
  -1   9 -11   58.09   12.90
   0  -5   0    0.00    3.20
   0   7  -5  126.69    7.60
   1   7  -4  172.88    7.30
   2   3   0   14.00    1.50
  -5   4  -9  128.89    9.10
  -4   5  -8   26.20    7.90
  -4   6 -10   12.70   10.00
  -3   1  -3  628.34    5.70
  -3   4  -5    9.40    4.90
  -2   3  -3  530.45    6.80
  -1   3  -2  193.78    4.10
  -1   7  -6  398.86   10.30
   1  10 -10   27.90   12.90
  -5   1  -6  105.09    5.00
  -5   5 -11    6.20    9.70
  -4   7 -14   25.00   14.60
  -3   8 -13   47.90   14.80
  -1   9 -10   33.80   11.80
   0  10 -12   53.69   14.40
   1   9  -7  117.19   10.10
   2  -5   1  144.19    5.10
   2   9  -6   -3.40    8.10
  -4   7 -13   32.60   13.10
  -3   3  -4  369.46    6.60
  -2   7  -7  322.47   10.90
  -2   8  -9   54.89   10.40
   0   9  -8  232.08   11.90
   0  10 -11   20.30   13.50
   1   8  -5  110.19    8.00
   2   6  -2   65.09    4.70
   2   7  -3    1.00    5.30
   2  10  -8  150.38   12.10
  -5   5 -10  119.89   10.50
  -4   6  -9   30.60    9.50
  -3   6  -7   63.49    7.80
  -3   8 -12   27.00   13.10
  -2   9 -12   62.79   13.70
  -1   8  -7   16.70    8.40
   1  10  -9   18.00   11.70
  -3   8 -11   20.80   12.00
  -1  -5  -1  269.67    5.30
  -1   9  -9    6.50   10.70
   0  -4   0  411.46    5.60
   0  10 -10   42.30   12.90
   1  -6   0  458.75    7.60
   2   8  -4    1.70    6.90
   6  -3   2   19.40    4.80
  -5   4  -8   90.09    8.10
  -4   4  -6   87.89    6.30
  -2   9 -11   39.40   13.00
  -1   6  -4   25.70    5.60
   2  -4   1  183.38    4.80
   2  11 -10   16.10   13.40
  -4   1  -4  894.81    7.60
  -3   7  -8  212.58   10.60
  -3   8 -10   37.90   11.00
  -2  -5  -2   10.00    3.30
  -2   5  -4  124.39    6.10
  -2   6  -5  102.99    7.10
  -1   5  -3 1058.69   11.00
  -1   7  -5   35.80    6.90
   0   6  -3  735.53   10.00
   0   9  -7    5.80    9.10
   1   9  -6   22.00    8.40
   1  10  -8   84.39   11.50
   2  10  -7   30.40   10.10
  -5   2  -6   48.20    5.10
  -4   3  -5  170.08    5.90
  -4   7 -10   19.70   10.40
  -2   9 -10   71.19   12.30
  -1   9  -8   87.29   10.70
  -1  10 -11   12.80   13.20
   0   7  -4   54.69    6.40
   0  10  -9    0.10   11.90
   2   9  -5  100.49    9.00
   3  -5   1   36.00    4.40
  -4   8 -13  135.49   15.80
  -3   5  -5   65.99    6.20
  -2   7  -6    4.30    7.30
   0  -3   0    3.80    2.00
   0   8  -5   92.69    8.00
   2  -3   1  568.64    6.50
   2  11  -9    3.80   12.50
  -3   2  -3  104.69    3.70
  -3   6  -6  322.57    9.70
  -3   8  -9   83.49   10.80
  -2   2  -2  353.76    4.50
  -2   4  -3 1227.08   10.90
  -1   8  -6  151.78    8.80
   0   5  -2   21.90    3.70
   1   7  -3  105.99    6.20
   1  11 -10   30.70   13.50
   3   7  -2  691.13    9.50
   3   8  -3   39.90    6.60
  -5   7 -13   84.39   14.00
  -4   7  -9    9.00    9.50
  -4   8 -12   79.19   13.70
  -3   4  -4   98.19    5.40
  -3   7  -7  207.68   10.00
  -3   9 -12   59.69   14.20
  -2   8  -7  419.26   12.50
  -2   9  -9   59.09   11.40
   0  -6  -1   43.10    4.60
   1  -5   0   -0.10    3.60
   1   6  -2  316.07    6.90
   1   8  -4   39.90    6.80
   2  -2   1 2620.24   11.50
  -5   5  -8  483.65   12.00
  -5   7 -12   59.69   13.40
  -3   9 -11   -0.30   12.80
  -1  -4  -1  296.77    4.60
  -1   4  -2    7.60    3.10
   0   9  -6   60.09    8.90
   0  10  -8    0.20   10.60
   1  11  -9   63.79   13.80
   2  10  -6   33.40   10.20
   2  11  -8   52.09   12.70
   3  -4   1  113.89    4.80
  -4   2  -4  185.98    5.00
  -4   5  -6  100.19    7.20
  -4   6  -7  387.46   10.90
  -1   9  -7  112.09   10.40
   1   9  -5    8.50    7.80
   3   6  -1  237.68    5.60
  -5   1  -5   58.99    4.20
  -5   6  -9   43.20    9.50
  -5   7 -11   34.60   11.70
  -4   4  -5   53.99    5.90
  -3   8  -8   43.90    9.90
  -2  10 -11  249.38   14.90
   0  11 -10   16.50   13.60
  -4   7  -8  182.58   10.50
  -4   8 -10   61.79   12.00
  -3   9 -10   27.70   12.30
  -2   7  -5  200.48    8.70
  -2   9  -8  101.59   11.20
   2   7  -2  163.88    6.30
   2   8  -3  502.55    9.90
  -2   6  -4  267.57    7.80
  -2  10 -10   26.90   12.90
  -1   6  -3  338.17    7.90
  -1   8  -5  100.09    8.40
   0  10  -7    4.40   10.10
   0  11  -9    6.60   12.70
   1  10  -6   30.20    9.60
   1  11  -8   30.80   12.20
   2   9  -4   21.30    7.40
   4  -4   1  422.46    7.30
  -5   7 -10   30.60   10.80
  -5   8 -13  202.38   15.60
  -4   9 -12   60.19   14.40
  -3   3  -3   53.39    3.70
  -3   6  -5   92.39    7.20
  -3   7  -6  117.39    8.80
  -2  -4  -2  899.41    6.60
  -2   8  -6  343.97   10.90
  -1  10  -8   76.69   11.50
   0   7  -3    3.30    5.50
   0   8  -4  191.18    8.50
   1   5  -1  239.58    5.10
  -5   6  -8   14.90    8.90
  -5   8 -12    0.40   13.80
  -3   9  -9   73.49   11.80
  -2   3  -2  325.87    5.20
  -2   5  -3  422.36    8.00
  -1   9  -6   16.70    8.70
  -1  11 -10   37.50   13.90
   0   4  -1   51.79    3.00
   0   9  -5   10.80    7.90
   1  -4   0  804.82    7.80
   2  10  -5   26.10    9.30
  -6   4  -8   58.49    8.00
  -6   5  -9   87.29    9.70
  -5   2  -5  172.88    5.60
  -5   4  -6   65.79    6.70
  -4   3  -4   95.99    5.10
  -4   9 -11   63.29   14.10
  -3   5  -4  153.08    6.30
  -3   8  -7   50.59    9.40
  -3  10 -11  119.39   14.70
  -2  10  -9    2.70   12.10
   0  -5  -1  278.47    5.60
   2  -5   0  124.19    4.80
  -6   3  -7   71.79    7.10
  -6   6 -10  103.29   11.60
  -5   7  -9    5.70   10.10
  -5   8 -11   34.20   12.70
  -4   6  -6   22.70    7.10
  -4   7  -7   35.10    8.60
   0   6  -2   17.20    4.50
   0  11  -8   -9.30   12.00
   1  -6  -1   48.10    4.60
   1   8  -3   16.10    6.10
   1   9  -4   61.69    8.30
   1  11  -7   -1.50   11.20
  -4   5  -5   32.10    6.10
  -3   9  -8   34.30   10.70
  -1  -3  -1  973.90    6.30
  -1   5  -2  172.98    5.40
  -1  10  -7    3.80   10.30
  -1  11  -9   62.99   13.70
   0  10  -6   27.30    9.70
   3  -2   1  387.36    5.20
   4  -3   1    6.60    3.50
  -4   9 -10  124.89   13.70
  -3  10 -10   12.10   12.90
  -2  10  -8  139.79   12.60
   1   7  -2   38.40    5.20
   1  10  -5   87.59    9.50
  -6   7 -11  176.08   13.40
  -5   3  -5  170.18    6.40
  -5   6  -7   15.90    8.30
  -2   7  -4  274.57    8.90
  -2   8  -5   89.49    8.60
  -2  11 -10   19.00   13.80
  -1   8  -4   35.30    7.20
   3  -5   0  342.57    7.00
  -6   6  -9   53.39   10.50
  -5   5  -6   17.80    7.00
  -5   7  -8   65.29    9.80
  -3   4  -3  365.76    7.10
  -3   7  -5   22.70    7.30
  -3   8  -6   99.29    9.40
  -2   9  -6    0.60    8.90
  -1   3  -1  745.73    6.50
  -1   9  -5    7.00    8.10
   0  11  -7    2.80   11.40
   1  12  -8   68.69   14.00
  -6   4  -7  155.78    8.40
  -4   4  -4   72.49    5.40
  -4   9  -9  127.09   12.90
  -3   6  -4  440.46    9.70
  -3  10  -9    8.10   12.40
  -1   7  -3  113.59    6.90
   0   9  -4   13.20    8.00
   0  12  -9    0.70   13.70
   1  -3   0  148.79    3.70
   1  11  -6  179.08   12.10
   2   9  -3  535.05   11.00
   3   7  -1   44.70    5.10
  -6   2  -6  284.47    7.20
  -6   7 -10    0.90   11.10
  -5   9 -11   -3.80   13.20
  -4   7  -6   54.99    8.30
  -4  10 -11   78.59   14.50
  -3   9  -7    6.00    9.90
  -2   6  -3  111.69    6.10
  -2  10  -7   26.90   10.60
  -2  11  -9    5.20   13.40
  -1  -5  -2  183.38    4.80
  -1  10  -6   24.50    9.90
   0   8  -3   46.60    6.70
   2  -4   0  258.97    5.30
   2   8  -2   68.19    6.50
  -4   1  -3    8.00    2.50
  -4   6  -5   28.80    6.80
   0  -6  -2   16.80    4.40
   0   5  -1  258.37    5.40
   0  10  -5   14.80    9.10
   1   6  -1   47.80    4.30
  -6   6  -8   60.69    9.90
  -5   4  -5   95.69    6.20
  -4   9  -8   48.10   11.20
  -4  10 -10   32.90   14.00
  -3  10  -8   43.90   11.90
   0   7  -2   72.79    6.10
   0  12  -8    7.70   13.30
   1  12  -7   17.40   12.90
  -6   3  -6   75.09    6.50
  -6   5  -7   33.50    8.20
  -5   7  -7   35.10    8.90
  -5   9 -10   46.20   13.30
  -2  11  -8   51.99   13.00
  -1   6  -2  312.57    7.20
  -1  11  -7   -2.20   11.60
  -1  12  -9   13.10   14.10
   0  -4  -1   57.39    3.30
   0  11  -6   -0.20   10.50
   1  -5  -1  256.77    5.70
   1   9  -3    6.50    6.90
   1  10  -4   90.49    9.60
   4  -1   1  101.39    3.40
  -5   1  -4  109.99    4.10
  -5   6  -6  105.49    8.20
  -5   8  -8    3.50   10.30
  -4   2  -3  291.47    5.30
  -4   5  -4   10.60    5.60
  -3   5  -3   48.20    4.90
  -2   8  -4    8.30    7.20
  -2   9  -5  100.59    9.50
   2   5   0  111.09    3.60
   2   7  -1   99.69    5.40
  -4  10  -9   73.59   13.50
  -3   2  -2 2739.93   12.40
  -3   9  -6  131.89   10.70
  -3  11  -9   32.50   13.40
  -2  -5  -3  445.66    5.90
  -2  10  -6   26.90   10.10
  -1   4  -1  238.78    4.80
  -1   9  -4   54.39    8.20
   1   4   0  672.63    6.00
   1   8  -2  662.73   10.70
   1  11  -5  114.79   10.90
   3  -4   0   66.29    4.10
   5  -1   1  334.67    5.40
  -6   4  -6  475.95   10.40
  -5   2  -4   90.69    4.60
  -5   5  -5  180.88    7.80
  -5   9  -9   43.40   12.70
  -4   7  -5  131.59    8.70
  -4   8  -6  182.88   10.60
  -3   7  -4   26.70    6.40
  -3  10  -7   17.50   10.80
  -2   5  -2   11.90    4.00
  -2   7  -3   -0.20    6.00
  -1   8  -3   22.10    6.80
  -1  10  -5   74.79    9.90
  -1  12  -8   59.89   14.10
   0  12  -7    3.50   12.40
  -6   7  -8   55.59   10.70
  -4   3  -3  599.54    8.00
  -4   9  -7   55.29   10.70
  -1  -6  -3  348.37    6.40
  -1  11  -6  182.68   13.20
   4  -4   0  178.18    5.60
   4   0   1   12.30    2.20
  -6   8  -9   28.10   12.40
  -6   9 -11   58.79   14.40
  -3   3  -2  493.25    6.60
  -2  11  -7   66.59   12.60
   0   9  -3   15.80    7.20
   0  10  -4  196.98   10.30
   2  -3   0   18.80    2.80
   3   6   0  195.28    4.90
   4   1   1  109.59    2.50
  -5   3  -4  106.39    5.20
  -5   7  -6   80.79    8.90
  -5   8  -7    6.80    9.60
  -5  10 -10   40.80   14.10
  -4   6  -4  113.79    7.40
  -4  10  -8   69.99   12.80
  -3   6  -3  163.98    7.30
  -3  11  -8   47.10   13.10
   0   6  -1   39.70    4.50
   1  -6  -2  332.57    6.90
   1  -2   0   14.80    1.80
   2  -5  -1  138.49    5.20
   2   9  -2   72.89    7.50
  -6   2  -5  200.78    6.50
  -6   5  -6   23.20    7.10
  -6   9 -10   61.49   14.30
  -5   9  -8   13.90   11.50
  -1   7  -2   33.10    5.70
  -1  12  -7   18.90   13.10
   0   8  -2  411.86    9.40
  -5   6  -5  115.19    8.10
  -4   4  -3   14.10    4.50
  -4  11  -9   23.20   13.60
  -3   9  -5   22.20    9.00
  -3  10  -6   23.60   10.40
  -2   6  -2   67.39    5.60
  -2   9  -4   16.40    8.20
  -2  10  -5   27.00    9.70
  -2  12  -8   36.30   13.90
  -1   5  -1  233.28    5.60
   0  12  -6    4.50   11.80
   1  10  -3   62.99    8.90
   1  11  -4   91.59   10.80
  -6   3  -5  128.79    6.80
  -6   7  -7   24.80   10.00
  -6   8  -8  248.68   13.50
  -5   4  -4   52.69    5.50
  -5  10  -9   15.30   13.30
  -4   8  -5  124.29    9.60
  -4   9  -6  141.39   11.10
  -3   4  -2   20.70    3.90
  -2   2  -1 2036.70    9.50
  -2  11  -6  170.28   12.90
  -1  10  -4   85.09    9.50
   1   5   0    3.30    3.00
  -7   6  -8    0.20    9.80
  -7   7  -9  146.79   12.30
  -4  10  -7   45.20   11.80
  -3  11  -7   18.90   12.40
  -2   8  -3  479.05   11.10
  -1   9  -3   10.10    7.40
  -1  11  -5  107.09   11.50
   0  -5  -2   26.50    3.50
   1   9  -2   88.09    7.40
   2   6   0   25.90    3.60
   2   8  -1  300.57    8.00
  -6   6  -6   15.60    7.90
  -5   8  -6  135.59   10.50
  -5   9  -7   62.89   11.30
  -4   7  -4  297.47    9.90
  -1  -4  -2   10.90    2.80
   0  13  -7   -4.10   13.40
   1  -4  -1  273.57    5.00
  -7   5  -7  102.59    9.20
  -6   4  -5   97.29    7.00
  -5   5  -4  660.33   11.00
  -5   7  -5   92.49    8.60
  -5  10  -8   15.60   12.70
  -4   5  -3  337.17    8.20
  -4  11  -8   15.40   13.10
  -3   7  -3  526.75   10.60
  -2  12  -7   18.20   13.30
  -1  12  -6   32.10   12.50
   0   7  -1  144.09    6.50
   0  10  -3  358.66   11.60
   0  11  -4  193.78   12.00
   4  -3   0   29.00    3.80
   5  -3   0   78.39    4.70
  -3   5  -2   11.20    4.70
  -3  12  -8   27.50   14.30
  -1   6  -1   51.39    4.90
  -1   8  -2  661.13   11.50
   0  -6  -3  725.83    8.90
   0  -3  -1 2185.58   10.20
   0  12  -5    5.60   11.90
  -7   7  -8   72.69   10.90
  -7   8  -9   24.90   12.00
  -6   8  -7   55.29   10.80
  -6   9  -8   83.49   12.60
  -3  10  -5   54.09   10.50
  -1  13  -7   23.50   14.80
   0   9  -2  464.35   11.00
   1   8  -1   23.10    6.00
  -7   6  -7   65.89    9.70
  -7   9 -10   20.20   14.10
  -6   5  -5  235.68    8.80
  -6   7  -6   53.49    9.10
  -4   9  -5   33.20    9.60
  -4  10  -6  101.99   11.60
  -3  11  -6   -1.20   11.50
  -2  10  -4   64.59    9.70
  -2  11  -5   77.39   11.40
  -7   4  -6  115.19    8.00
  -6  10  -9   -1.80   13.70
  -5   6  -4   47.80    7.10
  -5   9  -6   55.89   10.70
  -4   6  -3  127.69    7.20
  -4   8  -4   89.19    8.80
  -4  11  -7   42.30   13.00
  -2   9  -3  518.35   12.30
  -2  12  -6   26.90   12.80
  -1  11  -4   80.29   11.30
   1   6   0  421.16    6.80
   2  -4  -1  172.68    4.90
   2  -2   0  906.81    6.90
  -5   8  -5  131.29   10.00
  -5  10  -7   60.89   11.60
  -3   6  -2   93.79    6.40
  -3   8  -3   39.60    7.70
  -3  12  -7   12.20   13.40
  -1  10  -3   73.09    9.10
  -1  12  -5   52.89   12.00
   1  -5  -2  169.48    5.10
   1  10  -2   50.79    8.40
   6  -2   0   98.19    4.90
  -7   8  -8   10.40   11.50
  -6   6  -5   17.70    7.40
  -5  11  -8    8.20   13.90
  -2   5  -1  129.99    5.10
  -1  -5  -3 1100.09    9.10
   0   5   0    0.50    2.90
   2   7   0  185.78    5.90
  -7   5  -6   57.69    7.90
  -7   7  -7    2.90    9.70
  -7   9  -9  120.59   13.90
  -6   8  -6   52.79   10.10
  -6   9  -7   80.99   12.10
  -6  10  -8    5.30   13.90
  -5   2  -3 1100.69    9.50
  -5   3  -3   21.10    4.50
  -2   8  -2   58.69    7.20
  -1   7  -1   33.50    5.50
  -1   9  -2   76.29    7.80
   0   8  -1  171.88    7.30
   3  -4  -1  107.09    4.70
   5  -2   0 1063.49    9.40
  -5   4  -3  666.63    9.90
  -5   7  -4  121.59    8.70
  -4   3  -2 1355.56   10.90
  -4   7  -3   81.39    7.60
  -4  10  -5    9.60   10.30
  -4  11  -6   -2.00   12.00
  -3  10  -4   12.80    9.50
  -3  11  -5   33.00   11.40
   0  11  -3   53.09    9.90
   0  12  -4   82.29   11.60
   4  -4  -1  392.36    7.20
  -7   6  -6   20.20    8.80
  -6   2  -4   96.69    5.20
  -5   1  -3  250.77    4.70
  -5  10  -6   78.99   12.10
  -4   2  -2  230.88    4.50
  -4   4  -2   97.09    5.10
  -3  12  -6   95.59   14.00
  -2  11  -4    8.50   10.40
  -2  12  -5  129.19   13.90
   0  10  -2  130.89    9.40
   1  -1   0  387.86    3.50
   1   9  -1  200.78    8.60
   2  -5  -2   13.00    4.20
   4  -2   0  200.88    4.60
  -7   9  -8    4.80   13.10
  -6   4  -4  240.78    7.60
  -6   7  -5   11.20    8.20
  -5   5  -3    4.70    5.90
  -5   9  -5   31.20   10.00
  -5  11  -7   46.00   13.50
  -4  12  -7   51.79   13.90
  -3   7  -2  665.83   11.30
  -3   9  -3  269.27   10.80
  -2  10  -3  155.78   10.20
   0   6   0 1251.27   11.30
   1   7   0  132.89    5.70
  -7  10  -9    1.10   13.70
  -6   1  -4  132.19    4.70
  -6   5  -4  265.97    9.00
  -2  13  -6   11.90   13.90
  -1  12  -4   15.60   11.90
  -7   7  -6   16.20    9.90
  -6   9  -6    3.40   10.60
  -6  10  -7   86.39   13.40
  -5   8  -4   97.09    9.40
  -4   1  -2  217.08    3.80
  -4   8  -3  106.69    8.80
  -1   4   0  693.83    7.20
  -1   8  -1   23.50    6.20
  -1  11  -3   83.39   10.30
  -1  13  -5   10.00   12.70
   0  -4  -2 3652.03   15.00
   1  -3  -1  856.61    7.20
   6  -1   0  199.08    5.30
  -7   4  -5  265.77    8.80
  -6   8  -5    7.10    9.10
  -5   6  -3  603.34   11.40
  -3   3  -1  296.97    5.30
  -1  10  -2   47.50    9.00
   0   9  -1  115.49    8.10
   2   8   0  160.18    6.60
  -7   5  -5  241.78    9.60
  -6   6  -4    9.90    7.10
  -4   6  -2  159.58    7.40
  -4  10  -4    0.00    9.80
  -4  11  -5    4.60   11.60
  -4  12  -6   44.20   13.30
  -3   4  -1   94.19    4.30
  -3   8  -2    6.00    7.10
  -3  11  -4   78.39   11.40
  -3  12  -5    9.90   12.50
  -2   7  -1   96.59    6.60
  -1   5   0    1.20    3.30
   3   5   1   28.50    2.80
  -7  10  -8   95.39   14.60
  -5  10  -5    5.50   10.60
  -5  11  -6    6.90   12.50
  -3   2  -1  303.87    4.50
  -3   5  -1   30.80    4.80
  -3  10  -3   94.59   10.10
  -3  13  -6    3.00   14.00
  -2  12  -4   54.89   12.00
   0  -6  -4  111.19    5.50
   0  -5  -3 1190.68   10.00
   0   7   0    1.90    4.90
   0  12  -3    0.80   10.40
  -7   8  -6   33.00   10.60
  -6  10  -6   -0.60   11.90
  -6  11  -7    3.40   13.50
  -5   7  -3  260.87    9.80
  -5   9  -4   49.80    9.80
  -2  11  -3   17.20   10.10
  -2  13  -5   62.59   13.90
   0  11  -2   86.49    9.60
   1   8   0   67.59    6.10
   5  -3  -1 2361.56   14.80
  -6   9  -5   51.59   10.60
  -4   7  -2  137.29    8.00
  -4   9  -3  100.29    9.70
  -1   9  -1  209.18    9.30
   2  -3  -1  518.85    6.30
   5  -1   0 1202.78    9.10
  -3   6  -1  243.08    7.20
  -2   8  -1  326.17    9.40
  -2  10  -2  119.49    9.60
  -1  12  -3   19.30   10.90
  -1  13  -4  148.39   13.70
   4  -3  -1    5.60    3.70
  -8   8  -7   35.80   12.20
  -8   9  -8   69.39   13.70
  -7   7  -5   56.49    9.40
  -7  10  -7  185.78   15.00
  -4  12  -5   -1.90   12.70
  -3   9  -2   55.09    8.50
  -1  11  -2   49.99   10.20
   0  10  -1   81.79    8.80
   1  -4  -2    8.80    3.20
   3  -3  -1  332.17    5.80
  -6   4  -3   10.00    5.50
  -6   8  -4   91.89    9.80
  -5   8  -3   10.80    8.20
  -5  11  -5  110.59   13.30
  -5  12  -6   20.00   13.70
  -4  11  -4    2.50   10.20
  -3  12  -4   -5.50   12.10
  -3  13  -5   50.19   14.00
  -1  -3  -2  223.58    3.60
   0   8   0   21.70    5.60
   4  -1   0 3228.78   13.30
  -6   5  -3  117.49    7.20
  -6  10  -5   18.00   11.60
  -6  11  -6   28.80   13.40
  -5   4  -2  221.78    6.70
  -5  10  -4   34.00   10.70
  -4   8  -2  207.28    9.60
  -4  10  -3  114.09   10.80
  -3   7  -1   42.20    6.00
  -3  11  -3   10.20   10.30
  -1   7   0  133.99    6.40
   1  -5  -3 1054.69   10.00
   2   6   1  132.09    4.50
   3  -1   0 2525.15   10.80
  -8   7  -6   18.00    9.90
  -7   5  -4   34.90    7.50
  -7   8  -5    8.40   10.00
  -5   3  -2  208.28    5.70
  -5   5  -2  314.47    8.20
  -2   9  -1   11.50    7.30
  -2  12  -3   50.49   11.80
  -2  13  -4   25.90   12.90
   1   5   1  216.58    4.60
   1   9   0  112.99    7.50
   2  -4  -2  769.22    8.40
   6  -2  -1  654.93    8.50
  -7  10  -6    5.50   12.70
  -6   2  -3   20.20    4.10
  -6   6  -3  258.07    9.30
  -6   9  -4   41.10   10.10
  -5   6  -2  309.97    9.10
  -5   9  -3  102.09   10.20
  -3  10  -2   92.29    9.80
  -2   3   0   12.10    2.50
  -1  10  -1  188.78    9.70
   0  -2  -1 2590.64    9.40
   2  -5  -3  397.36    7.30
   3  -4  -2   23.50    4.10
  -4   4  -1  369.96    7.20
  -3   8  -1  170.08    8.60
  -2   6   0   25.50    5.00
  -2  11  -2   12.20    9.60
  -1  -5  -4   32.30    4.00
  -1   8   0   58.69    6.80
  -1  13  -3   73.69   13.20
   1   3   1  652.43    4.60
  -8   8  -6   53.29   11.50
  -6   7  -3  513.75   12.20
  -5   2  -2  226.08    5.10
  -5   7  -2  222.68    9.20
  -5  11  -4   63.29   12.20
  -5  12  -5    7.40   13.10
  -4   5  -1  128.89    5.80
  -4   9  -2  269.27   11.10
  -4  12  -4   11.50   12.60
  -1  -4  -3  241.68    4.50
  -1  12  -2   62.39   11.40
   0   9   0   -0.30    6.30
   0  11  -1   62.49    9.60
   2   7   1   95.99    5.10
  -8   6  -5   52.29    9.40
  -8  10  -7   -2.80   14.10
  -7   7  -4   33.70    8.80
  -6  11  -5   31.30   13.00
  -4   3  -1    4.90    3.30
  -4   6  -1  142.49    7.10
  -4  11  -3   11.90   10.90
  -3  12  -3  100.89   12.80
  -3  13  -4   31.80   13.50
  -2   7   0  193.38    7.30
  -7  11  -6  151.58   15.90
  -6   8  -3   31.60    8.80
  -6  10  -4  117.09   12.20
  -5  10  -3   27.10   10.40
  -2  10  -1   40.30    8.60
   5  -2  -1  662.73    8.00
  -8   7  -5   24.40    9.60
  -7   8  -4    8.30    9.70
  -7  10  -5  125.59   14.30
  -5   8  -2   59.99    8.60
  -4   7  -1  276.67    9.10
  -3   9  -1   71.69    8.40
  -3  11  -2   45.90   10.60
  -2   2   0  690.03    5.60
  -2  13  -3    9.90   12.50
  -1  11  -1   51.39    9.50
   1   7   1   30.80    4.70
   5   0   0    0.60    2.80
  -6   1  -3    2.40    3.40
  -4  10  -2   39.00    9.80
  -2   8   0  183.98    8.10
  -2  12  -2    6.20   10.90
  -1   9   0  107.89    7.80
   0   6   1   38.00    4.00
  -6   9  -3   49.30   10.00
  -6  12  -5    6.80   13.90
  -5  12  -4   79.79   13.80
  -4   2  -1   43.60    3.10
  -4   8  -1  464.25   11.50
  -4  13  -4   52.09   14.50
  -3   5   0  299.27    7.00
   0  10   0    0.90    7.30
  -8  10  -6    6.40   13.50
  -7   9  -4   21.10   10.80
  -6  11  -4   38.70   12.70
  -5   1  -2   76.49    3.40
  -5   9  -2  277.87   11.70
  -5  11  -3    3.20   11.50
  -4  12  -3   26.30   12.60
  -3   6   0  189.48    7.00
  -3  13  -3   21.20   13.90
   0  -5  -4  267.37    6.00
   1   8   1   24.00    5.60
   4  -2  -1   48.40    3.60
   5  -3  -2  209.48    6.00
  -7   5  -3   50.89    7.10
  -7   6  -3  277.47   10.00
  -7  11  -5   10.40   13.50
  -6   4  -2   55.89    5.90
  -6   5  -2    7.40    5.90
  -6   6  -2   61.39    7.30
  -3   7   0   89.39    6.80
  -3  10  -1    9.80    8.80
  -2  11  -1   17.30    9.50
   0  -3  -2  752.52    6.40
   1  -2  -1  297.37    4.00
  -8   5  -4   27.50    7.90
  -8   9  -5    1.40   11.90
  -7   7  -3   55.29    8.90
  -6   7  -2   66.19    8.20
  -4  11  -2  123.39   11.80
  -3  12  -2    1.70   11.60
  -2   9   0  108.79    8.30
  -1  12  -1    6.90   10.80
   0  -4  -3  193.18    4.70
   6  -1  -1  705.23    8.10
  -8   6  -4  256.87   10.50
  -7   3  -3  271.47    7.80
  -7  10  -4   29.80   12.40
  -6  10  -3  159.88   12.30
  -5   5  -1   87.19    6.20
  -5   6  -1   35.00    6.50
  -5  10  -2   41.10   10.40
  -3   3   0 2637.94   13.70
  -2  13  -2   15.00   12.90
   0   8   1  168.58    7.20
   1  -5  -4   35.10    4.40
   3  -2  -1  341.47    5.20
  -8   7  -4   46.30    9.80
  -7   8  -3   32.30    9.70
  -6   3  -2   22.00    4.70
  -6   8  -2  246.48   10.90
  -6  12  -4   25.50   13.40
  -5   4  -1    2.10    4.60
  -5   7  -1  179.38    8.80
  -3   8   0   39.90    7.20
   2  -2  -1 2396.66   11.20
   4  -3  -2 1444.56   11.50
   4   0   0 1457.85    8.10
  -8  10  -5   37.50   13.30
  -5  12  -3  113.99   13.60
  -4  13  -3   57.59   14.00
  -3  11  -1    8.30   10.10
  -2  -4  -4  195.08    4.30
  -2  10   0  172.38   10.30
  -7   9  -3   89.09   11.20
  -6  11  -3   72.39   12.90
  -4  10  -1   49.90    9.80
  -4  12  -2   18.30   12.10
  -3   9   0   43.80    8.00
  -2  12  -1   28.60   10.90
  -1   8   1   18.00    6.20
  -1  11   0    4.40    9.30
   0   9   1  112.89    7.80
   1  -4  -3  235.08    5.20
   1  -3  -2  197.78    4.20
   3  -4  -3  373.06    7.00
   6  -2  -2   14.50    4.70
  -7  11  -4   99.39   14.10
  -6   9  -2   52.79   10.00
  -5   3  -1 2108.79   14.10
  -5  11  -2    9.20   11.40
  -4   5   0   10.60    4.90
  -4   6   0    7.50    5.70
  -3  13  -2   42.90   13.10
   2  -4  -3 1214.38   10.50
  -9   8  -5    7.50   11.50
  -9  10  -6   22.60   13.70
  -8  11  -5    8.40   14.20
  -7   2  -3   43.10    5.10
  -4   1  -1   72.49    2.80
  -4   7   0   71.99    7.20
  -1  -5  -5  200.68    5.60
  -7  10  -3    9.30   12.00
  -6   2  -2   18.70    3.80
  -6  10  -2   69.99   11.20
  -5  13  -3   23.60   14.10
  -4   4   0  154.58    5.60
  -4  11  -1   83.69   11.00
  -3  12  -1   23.70   11.40
  -2  -3  -3  568.54    4.90
  -2   7   1  100.99    6.50
  -2  11   0   89.69   10.70
  -1   9   1  197.58    8.90
   5  -1  -1  298.97    5.50
  -9   9  -5   43.40   12.80
  -8   6  -3  106.99    9.60
  -8  10  -4   95.09   13.50
  -7   5  -2   85.89    7.60
  -7   6  -2    9.60    7.30
  -6  12  -3    4.40   13.50
  -3   2   0  793.12    6.80
  -3  10   0   50.29    9.10
  -2   8   1  293.57    8.90
   0  10   1   75.19    8.50
  -8   5  -3   12.70    7.80
  -8   7  -3   76.59    9.80
  -6   6  -1  144.79    8.10
  -6   7  -1   22.20    7.60
  -5  10  -1  245.28   12.40
  -4   9   0   35.10    8.50
  -4  13  -2   35.20   13.90
  -2  13  -1   12.70   12.00
   3   0   0   -0.50    1.70
  -9  10  -5    3.60   14.00
  -8   8  -3    8.00   10.20
  -7   4  -2    2.00    6.10
  -7   8  -2    1.10    9.00
  -7  11  -3   15.10   13.00
  -6   5  -1   21.30    6.00
  -1  10   1  179.58    9.80
   0  -5  -5   92.49    5.10
   5   1   0 1187.48    7.40
  -9   7  -4    8.90   10.00
  -8   4  -3   39.50    7.10
  -8  11  -4   72.29   14.30
  -7   9  -2   95.69   11.00
  -6   8  -1   78.99    9.20
  -6  11  -2   44.90   12.40
  -5   2  -1  564.44    7.10
  -4  12  -1  163.48   13.40
  -3  11   0  119.09   10.90
  -2   9   1   10.60    7.20
   5  -2  -2  231.78    5.70
  -9   8  -4   65.69   11.80
  -6   4  -1    2.70    5.00
  -6   9  -1   66.09   10.00
  -5   6   0  419.96    9.90
  -5  11  -1   43.80   11.60
  -4   3   0   22.50    3.50
  -4  10   0   15.30    9.40
  -3  13  -1   36.00   12.80
  -2  12   0   44.80   10.90
  -9   9  -4   42.40   13.20
  -5   5   0   17.60    5.50
  -5  13  -2   58.99   14.30
  -3   5   1   31.90    4.80
  -1  -4  -4  955.60    8.20
   0   2   1 1706.43    6.50
   1   7   2   36.70    4.90
  -8  10  -3   22.80   12.90
  -7   3  -2   56.69    5.80
  -7  10  -2   14.80   11.70
  -7  12  -3   28.70   14.10
  -6  12  -2   43.30   13.70
  -2  10   1   37.60    8.40
  -1  11   1   49.90    9.60
   1   8   2  590.74    9.70
   4  -1  -1   93.99    3.40
  -9  10  -4    8.80   13.90
  -6  10  -1   60.29   11.00
  -4  11   0   78.59   11.10
  -4  13  -1    6.80   13.90
  -3  12   0    6.00   11.10
   0   6   2   12.40    4.10
   4  -3  -3  595.54    8.20
  -7  11  -2  103.79   13.50
  -6   1  -2  291.87    5.30
  -6   3  -1   32.40    4.90
  -5   4   0   52.99    5.20
  -5  12  -1   18.30   12.70
  -3   4   1   94.59    4.60
  -2  13   0   13.80   12.30
   2   5   2   11.40    2.70
   4  -2  -2  240.68    5.40
   6  -1  -2  324.37    6.60
  -8   7  -2   39.90    9.30
  -8   8  -2   90.09   10.90
  -8  11  -3    1.10   13.60
  -7   6  -1   55.89    7.60
  -7   8  -1   18.40    9.10
  -6  11  -1  184.38   13.50
  -5  10   0    1.40    9.90
  -3  10   1    5.60    8.50
  -2  11   1   17.60    9.30
   0  -4  -4  671.93    7.60
   0   5   2   22.70    3.30
  -9   7  -3   65.79   10.40
  -9   8  -3   46.70   11.30
  -8   5  -2   14.90    7.70
  -4   6   1  140.49    6.70
  -1   6   2  291.37    6.80
   1  -4  -4  955.10    9.40
   2  -4  -4  186.98    5.60
  -7   5  -1   46.50    6.80
  -7   9  -1   37.70   10.30
  -7  12  -2    9.80   13.70
  -6   7   0  147.29    9.10
  -6   8   0   25.70    8.50
  -5  13  -1   21.30   13.80
  -4   2   0  163.18    4.20
  -4  12   0   23.70   11.90
  -3  13   0   14.90   12.40
  -1  -3  -3  198.18    3.80
  -1   9   2   81.19    7.90
   3   5   2   11.80    2.50
  -8  10  -2  210.68   14.40
  -7   2  -2  254.97    6.70
  -7  10  -1   60.69   11.80
  -6   6   0  346.27    9.50
  -6   9   0    9.30    9.40
  -6  12  -1    7.00   12.80
  -3  11   1   15.20   10.00
  -2   7   2  149.59    7.30
  -2  12   1   38.60   11.20
  -1   5   2  152.88    5.10
   0  -5  -6    0.50    4.70
   3  -3  -3   53.89    3.90
   3  -1  -1  156.28    3.60
  -9  10  -3   26.30   13.60
  -8   4  -2  154.38    8.10
  -6   5   0   -1.20    5.80
  -5   3   0   67.19    4.50
  -4  10   1   50.09    9.70
  -2   8   2   56.99    6.90
  -8  11  -2   58.69   14.00
  -7   4  -1   32.60    5.90
  -6  10   0   -0.20   10.50
  -5   1  -1  270.67    4.60
  -4  13   0   96.29   14.50
  -3   3   1  276.67    5.30
  -2   9   2   68.99    7.80
  -1  10   2   48.00    8.20
   1   4   2    6.40    2.10
   3  -2  -2 2915.21   14.00
   5   0  -1  204.28    4.60
  -7  11  -1  160.08   14.10
  -6   2  -1  554.54    7.70
  -5   8   1  271.77   10.60
  -5  12   0   15.00   12.60
  -4   4   1  348.27    7.20
  -4  11   1   77.79   11.00
  -3   1   0 1898.31    8.60
  -3  12   1   29.30   11.20
  -3  14   0   14.00   14.30
  -2  -4  -5  535.95    6.50
   0   4   2 2867.21   12.90
   2  -3  -3  505.65    6.70
  -6  11   0    1.80   11.80
  -5   6   1   35.80    6.60
  -3   8   2    8.50    6.80
  -2   5   2    7.00    4.10
  -2  10   2  114.49    9.30
  -1  11   2   41.10    9.60
   0  -3  -3 1057.09    7.90
   1  -3  -3  176.18    4.30
   5  -2  -3 1123.99   10.70
  -9   7  -2    2.00    9.60
  -8   7  -1    2.30    8.70
  -8   8  -1   67.19   10.50
  -8   9  -1   42.50   11.20
  -7  12  -1   19.80   13.50
  -6   4   0  133.49    6.40
  -5  10   1  240.68   12.10
  -3   9   2   56.19    8.20
   5  -1  -2   82.09    4.30
  -9   6  -2    9.00    8.60
  -7   7   0   -1.20    8.00
  -7   8   0   17.20    9.10
  -7   9   0  133.89   11.30
  -5   5   1   79.79    6.30
  -5  13   0    0.10   13.80
  -4  12   1  164.98   13.30
  -3   6   2   83.39    5.80
  -1   4   2    7.70    2.80
   2  -2  -2  382.56    5.20
  -2   2   1 1876.81    9.40
 -13  -3   0   10.70   13.60
 -11  -4   0   95.79   11.60
 -11  -3  -1   91.49   11.10
  -9  -7   4    6.50   10.80
  -8  -7   4   57.49   10.20
  -6  -5   1   25.10    6.50
  -6  -2  -2   18.60    5.20
  -5  -7   5   97.09    8.40
  -5   0  -3   45.30    3.40
  -1  -4   3  226.08    4.10
 -11  -7   5   52.59   14.00
 -11  -6   3  104.79   13.40
 -10  -5   1   20.50   10.20
  -2  -4   2  784.12    7.60
   3   4   2   24.30    4.20
 -12  -5   2   29.60   12.90
 -10  -4   0   43.80    9.90
 -10  -3  -1   44.70    9.40
  -9  -2  -2  138.29    8.70
  -8  -5   1   78.69    8.80
  -7  -5   1   57.69    7.80
  -4  -1  -2  240.68    4.70
 -12  -6   4  161.48   15.30
 -12  -4   1   27.50   12.50
 -10  -7   5   34.00   12.70
 -10  -6   3   97.29   12.20
  -8  -2  -2  373.26    9.70
  -6  -7   5   13.10    7.90
  -6  -3  -1   40.90    5.60
  -4   1  -3    8.40    2.20
  -1  -5   5  202.68    4.70
   4   3   4  105.29    5.10
 -11  -7   6   55.59   14.50
 -11  -5   2   29.30   11.90
 -11  -1  -2   57.59   10.10
  -9  -7   5    2.80   11.20
  -9  -6   3   30.50   10.00
  -9  -4   0   37.40    8.00
  -9  -3  -1  230.48    9.90
  -8  -4   0   53.49    8.00
  -8  -3  -1  244.28    9.20
  -7  -7   5   73.59   10.00
  -7  -4   0   31.50    6.90
  -6   0  -3   52.69    4.60
  -4  -6   4  126.29    6.90
   3   0   4  150.28    3.70
 -13  -4   2  106.99   14.80
  -9   0  -3   79.69    7.60
  -8  -6   3  119.39   10.00
  -3  -6   5   82.89    5.90
  -3  -5   3   47.00    4.70
  -2  -3   1  498.55    5.60
  -2  -2   0  781.42    6.10
   1   6  -1   53.89    4.50
 -13  -3   1   79.69   13.70
 -13  -2   0   70.29   13.60
 -12  -5   3   49.30   13.40
 -11  -4   1  107.49   11.80
 -10  -7   6    7.20   12.70
 -10  -5   2  195.18   12.20
  -8   0  -3   77.09    6.70
  -5  -5   2  330.47    8.50
  -4  -4   1  410.16    7.60
  -3   0  -2  240.88    3.50
  -2  -5   4  121.59    4.70
   1   5  -1  280.47    5.50
   1   7  -1   33.80    4.90
   2   2   1 2701.83   12.00
   2   6   0   28.70    4.80
   4   1   5   39.90    4.20
 -11  -3   0  152.48   11.80
  -9  -7   6  105.39   13.10
  -6  -7   6   59.99    9.00
  -4  -2  -1   47.30    3.60
   0   6  -2   16.50    3.90
   2   5   0  131.19    5.10
   3   1   3  779.72    7.10
 -14  -2   1   52.59   14.40
 -10  -6   4   33.00   11.70
  -9  -5   2  367.96   12.70
  -8  -7   6   12.10   10.80
  -7  -7   6   13.40    9.70
  -6  -5   2    9.70    6.40
  -5  -6   4   49.20    6.60
  -5  -1  -2   86.19    4.20
  -4  -3   0   26.00    3.50
  -1  -3   2  186.28    3.10
   1   0   1  754.82    4.00
   4   2   4  198.58    5.60
 -12  -4   2   14.70   12.50
 -11  -6   5   74.19   13.80
 -11  -5   3   47.90   12.20
 -10  -7   7   -0.40   13.10
 -10  -4   1  281.57   12.20
 -10  -2  -1  334.37   11.80
  -9  -6   4  267.87   12.50
  -7  -5   2   93.09    8.10
   0   5  -2   28.90    3.40
 -13  -4   3   84.89   14.70
 -12  -5   4   72.79   13.90
 -12  -3   1    1.50   11.70
 -10  -3   0  174.58   10.70
  -9  -7   7    4.30   12.30
  -9  -1  -2   86.79    7.70
  -6  -6   4   10.70    7.10
  -5  -4   1    1.70    5.00
   1   4  -1  282.87    4.80
   3   5   1   35.90    4.60
  -9  -4   1   57.99    9.00
  -7  -6   4  302.17   10.70
  -6  -1  -2  344.67    7.10
  -5   1  -3  254.27    4.80
  -4  -6   5   27.90    6.10
  -4  -5   3  332.87    7.70
  -3  -4   2   25.10    3.90
 -13  -3   2   21.90   13.40
 -13  -2   1   33.80   13.50
 -11  -4   2  193.68   12.90
 -10  -6   5    6.90   11.80
 -10  -5   3    3.70   10.30
  -9  -3   0   45.20    8.30
  -9  -2  -1   99.89    8.30
  -8  -7   7   55.79   11.00
  -8  -4   1  425.16   11.40
  -7  -1  -2   54.49    5.60
  -6  -4   1    4.00    5.80
  -5  -3   0   72.69    5.30
  -5  -2  -1  645.84    8.40
   0  -4   5    8.00    2.20
   3   2   2 3277.07   14.70
   4   3   3  652.03    8.40
 -11  -6   6   77.09   14.00
 -11  -1  -1   48.90   10.20
  -8  -2  -1   70.29    7.50
  -7  -4   1   29.20    6.40
 -12  -5   5   18.30   13.50
 -12  -4   3    1.20   12.50
 -11  -5   4   30.50   12.40
 -11  -3   1  105.99   11.40
 -11  -2   0   19.80   10.00
 -10   0  -2   -2.70    8.00
  -9  -6   5   14.60   10.40
  -8  -3   0  949.01   14.10
  -7  -3   0   40.40    6.50
  -7  -2  -1   25.80    5.80
  -6  -3   0   57.99    5.90
  -6  -2  -1  648.04    9.60
  -6   1  -3    3.30    3.70
  -5  -6   5  119.49    7.60
  -5  -5   3    7.30    5.60
  -3  -5   4  158.38    5.70
   3   4   1  106.39    4.50
 -11  -6   7  109.39   14.50
 -10  -6   6   22.50   12.20
 -10  -4   2   11.70    9.70
  -8  -6   5   53.89    9.90
  -8  -5   3   16.60    8.30
  -7   1  -3  157.28    6.10
  -6  -6   5   23.80    7.90
  -3  -1  -1  139.89    3.30
  -2  -4   3 1143.69    9.00
   0   4  -2 3927.61   13.30
 -13  -3   3   59.49   14.10
 -12  -3   2   20.50   12.10
  -7  -6   5   61.29    8.80
  -7  -5   3   48.20    7.80
  -6  -5   3  120.69    7.70
  -4   0  -2   26.50    2.70
  -3  -3   1  303.37    5.40
  -2  -5   5  353.26    6.40
  -1  -4   4  873.21    7.00
 -12  -5   6  122.29   15.10
 -12  -2   1   11.80   11.40
 -11  -4   3  173.48   12.80
 -10  -5   4   35.30   10.10
 -10  -3   1   42.90    9.40
  -9  -6   6   63.19   11.80
  -9  -4   2  257.07   11.10
  -9   0  -2   -1.20    7.00
  -4  -6   6   13.10    6.20
  -4  -4   2  100.29    5.30
   2   3   0   19.30    2.80
   4   1   4 1012.20    8.90
 -13  -1   1    1.60   12.70
 -12  -4   4   21.00   13.00
 -11  -6   8   20.50   13.80
 -10  -6   7    5.90   12.40
 -10  -2   0   13.00    8.50
  -3  -2   0  850.61    7.40
   4   0   5  285.67    5.40
 -14  -1   2    4.00   13.80
 -11   0  -1   60.99    9.90
  -9  -5   4   52.79   10.00
  -8  -6   6   69.59   10.30
  -8  -4   2  157.78    9.20
  -5  -6   6  106.49    8.10
  -4  -5   4   16.90    5.30
   1   3  -1  898.21    6.80
   4   2   3  311.77    5.90
 -11  -3   2   23.60   10.40
 -10  -4   3   15.50   10.10
  -9  -3   1  211.18   10.00
  -7  -6   6   17.00    8.60
  -7  -4   2    2.70    6.70
  -6  -6   6   12.50    8.10
  -5  -4   2  230.08    7.20
  -1   5  -3 1164.18    7.30
   2   6  -1  153.48    5.70
 -13  -3   4  108.39   14.70
 -12  -3   3    6.10   12.50
 -11  -5   6   13.50   13.10
 -11  -2   1   -2.40   10.00
 -10  -6   8   39.60   13.00
 -10  -5   5    1.20   10.80
  -9  -6   7   53.39   11.60
  -9  -2   0  269.77    9.90
  -8  -5   4   29.30    8.60
  -7   0  -2  544.15    8.90
  -5   0  -2   27.50    3.30
  -4  -3   1    9.30    3.80
 -12  -4   5   62.69   13.70
 -11  -4   4    8.20   11.50
  -8  -6   7   32.20   10.90
  -8  -3   1  226.28    9.30
  -6  -5   4  279.87    9.50
  -6   0  -2   55.79    4.50
  -5  -5   4  647.24   10.80
  -4  -1  -1   80.59    3.50
 -13  -2   3   40.80   13.80
 -12  -2   2   18.60   11.70
 -10  -6   9   26.90   13.20
 -10  -3   2   59.89    9.90
  -9  -6   8   90.69   12.30
  -9  -5   5   47.70   10.10
  -9  -4   3   52.19    9.30
  -8  -2   0  519.35   11.00
  -8  -1  -1   17.20    6.10
  -4  -2   0  176.18    4.80
  -3  -5   5   63.99    5.10
  -3  -4   3  338.17    6.40
  -2  -3   2  298.77    4.70
   1   6  -2  317.77    6.20
   2   5  -1  139.19    4.70
   3   0   3    9.20    2.40
   3   5   0  333.87    6.80
   4   3   2 1465.45   11.60
 -11  -5   7   30.70   13.90
 -10  -5   6    6.90   11.60
  -7  -6   7   53.39    9.30
  -7  -3   1  271.07    8.40
  -6  -6   7  196.38   10.00
  -6  -3   1   36.80    5.80
  -5  -3   1 2209.28   15.70
  -5   2  -3  995.90    7.50
 -12  -4   6    8.80   13.30
 -12  -3   4   37.80   12.80
 -11  -3   3   38.60   11.10
 -10  -4   4  186.78   12.00
 -10  -2   1  303.87   11.50
 -10  -1   0   18.10    8.70
  -8  -6   8  110.09   11.80
  -7  -2   0    9.30    5.70
  -7  -1  -1  304.97    7.90
  -6   2  -3   19.10    3.70
  -5  -1  -1  302.67    5.90
  -2  -5   6  840.92    9.10
   3   1   2  497.85    5.60
 -11  -5   8   24.00   13.70
 -11  -4   5   32.00   12.20
  -8  -5   5   35.30    8.90
  -8  -4   3   50.09    8.20
  -6  -2   0   90.39    5.80
  -6  -1  -1  666.13    9.10
  -5  -2   0  972.60   10.30
   5   2   4   87.19    5.20
 -13  -2   4   26.60   13.80
 -11  -2   2   39.70   10.40
 -10  -5   7    0.40   12.60
  -9  -5   6  157.68   11.80
  -9  -3   2   42.60    8.60
  -7  -5   5  237.08    9.90
  -4  -5   5   26.20    5.20
  -4  -4   3   14.30    4.50
   1   5  -2  169.88    4.80
   3   4   0   63.79    4.20
   5   1   5   59.89    4.70
 -12  -4   7  122.79   15.30
 -12  -2   3    7.90   12.10
 -11  -1   1   52.79   10.60
 -11   0   0    0.40    9.00
  -9   0  -1  173.48    8.70
  -8   1  -2  118.39    7.00
  -7  -4   3  174.78    8.20
  -6  -5   5  230.48    9.30
  -5  -5   5  178.58    7.90
  -2  -4   4  175.18    4.60
   3  -1   4  220.08    3.70
 -14   0   3   15.60   13.80
 -12  -3   5   49.60   13.10
 -12  -1   2   34.50   12.10
 -10  -3   3   56.69   10.10
  -9  -2   1   92.29    8.50
  -9  -1   0  160.28    8.60
  -6  -4   3    8.90    6.00
  -5  -4   3  632.04   10.00
   2   4  -1  173.28    4.60
   3   2   1  347.27    5.40
   4   4   1  368.46    7.10
 -13   0   2    2.70   12.20
 -11  -3   4   69.99   11.70
 -10  -5   8   13.90   12.60
 -10  -4   5   31.00   10.60
  -8  -5   6    3.40    9.20
  -8  -3   2   25.50    6.90
  -2  -2   1 1926.91    9.30
  -1  -3   3  150.88    3.00
   0   3  -2  808.82    5.50
   2   2   0  850.31    6.80
   4   1   3    8.20    3.30
 -13  -2   5    2.70   13.80
 -10   1  -1  136.59    9.20
  -9  -5   7   80.09   11.30
  -8  -4   4   35.10    8.30
  -7   1  -2   47.10    5.30
  -3  -3   2  454.65    6.30
  -1  -4   5   89.39    3.50
 -11  -4   7    8.60   13.00
 -10  -5   9    2.20   12.90
 -10  -2   2  183.68   10.60
  -8  -2   1   68.89    7.40
  -8   0  -1  660.73   10.80
  -7  -5   6   59.09    8.60
  -7  -3   2   49.80    6.90
   4   0   4  412.16    5.70
   4   2   2  249.08    5.50
 -12  -3   6   94.39   14.00
 -12  -2   4   72.39   12.90
 -11  -2   3   45.50   10.80
 -10  -5  10  135.09   15.20
 -10  -4   6   29.70   10.90
 -10  -1   1  132.39    9.70
 -10   0   0    6.90    7.90
  -9  -5   8   36.70   12.00
  -9  -4   5    3.60    9.30
  -9  -3   3   36.30    8.80
  -8  -5   7   99.69   11.00
  -8  -1   0  190.28    8.00
  -6  -5   6   30.00    7.70
  -4  -5   6   84.59    6.50
 -13  -1   4   22.80   13.40
 -11  -3   5   82.09   12.50
 -10  -3   4    4.60    9.80
  -7  -4   4  168.28    8.80
  -6  -3   2   21.50    5.20
  -6   1  -2  297.37    6.10
  -5  -5   6   17.00    6.30
  -5  -3   2  202.78    6.60
  -4  -3   2 1284.67   11.20
  -4   1  -2  202.58    3.70
 -13   0   3    7.50   13.30
 -12  -1   3  120.69   12.90
 -11  -4   8   18.00   13.50
 -11  -1   2   44.80   10.20
 -11   0   1   49.80   10.40
  -9  -5   9   45.30   12.60
  -7  -2   1   25.80    6.10
  -7   0  -1    2.50    5.10
  -5   1  -2   73.19    3.50
   1   4  -2    7.90    2.60
   2   6  -2   63.49    4.80
   3   3   0 2985.00   14.70
 -12  -3   7   21.00   13.50
  -9  -2   2  116.79    9.00
  -9   1  -1  119.09    8.00
  -8  -5   8    8.00   10.60
  -8  -4   5   36.70    8.60
  -8  -3   3  138.89    8.90
  -7  -5   7   90.99    9.20
  -7  -1   0  408.96    8.80
  -6  -4   4  245.08    8.40
  -5  -4   4   44.90    6.10
  -4  -4   4   72.09    5.20
   3   5  -1   30.80    4.50
   4   3   1    6.90    3.50
   5   2   3 1127.19   10.60
 -12  -2   5   49.99   13.00
 -11  -4   9    6.80   13.60
 -10  -4   7   16.90   11.80
  -9  -4   6   71.89   10.40
  -6  -5   7   36.50    8.20
  -6  -2   1  592.24    9.60
   1   2  -1  301.57    3.80
   5   1   4  114.49    5.00
 -13  -1   5   14.20   13.70
 -11  -3   6   15.70   12.10
 -11  -2   4   23.60   10.80
 -10  -2   3  274.97   11.80
  -9  -3   4   47.10    9.20
  -9  -1   1  115.19    8.40
  -8  -5   9   65.99   11.60
  -6   0  -1  252.07    6.40
  -5  -5   7   53.19    7.50
  -4  -5   7   50.49    6.50
  -3   0  -1 3060.09   10.90
   0   5  -3 1181.48    8.20
 -10  -4   8    5.60   12.30
 -10  -3   5  182.98   11.90
  -7  -5   8   17.30    9.00
  -7  -3   3  293.27    9.30
  -6  -1   0  169.88    6.10
  -5  -2   1  577.04    8.30
  -4  -2   1   42.00    3.40
  -3  -1   0 1995.90   10.10
  -2  -4   5  465.75    6.60
 -13   0   4   26.00   13.50
 -12  -2   6  102.69   13.90
 -12  -1   4   36.40   12.30
 -11  -1   3   10.20   10.80
 -10  -1   2   67.89    9.20
  -8  -2   2  326.07   10.00
  -5   0  -1  180.78    4.80
  -2  -3   3  450.85    5.60
   2   5  -2   11.90    3.80
 -13  -1   6   27.60   14.30
 -13   1   3   31.70   12.70
 -12   0   3    7.30   12.00
 -10  -4   9   31.50   12.90
 -10   0   1  148.89    9.60
  -9  -4   7   65.19   10.80
  -8  -4   6   37.00    8.80
  -6  -5   8  276.27   10.60
  -5  -1   0  983.70    9.70
  -4  -1   0 2601.24   13.40
  -4   0  -1    8.20    2.30
   4   4   0  159.18    5.60
 -11  -2   5   21.80   11.40
 -11   0   2    0.20    9.60
 -11   1   1   50.19   10.00
 -10  -4  10   16.80   13.80
 -10  -3   6  123.69   11.70
  -9  -2   3   -1.40    8.00
  -8  -3   4    4.60    7.70
  -8  -1   1   17.70    6.50
  -7   2  -2  258.27    6.70
  -6  -4   5   92.39    7.30
  -6  -3   3   76.69    6.40
 -12  -2   7    5.20   13.60
 -11  -3   8  121.29   14.40
 -10  -2   4   33.00    9.90
  -9  -4   8  116.59   11.80
  -8   0   0   35.30    6.20
  -3  -4   5    4.50    4.20
  -1  -4   6   44.50    3.50
   3   4  -1   97.89    4.50
 -13   0   5   63.89   14.30
 -12  -1   5   82.39   13.20
  -8  -4   7   55.39    9.60
  -7  -4   6  104.59    8.60
  -7  -2   2  278.67    8.30
  -5  -3   3   23.70    5.00
  -4  -4   5   46.50    5.10
  -4  -3   3  534.15    8.20
  -3  -3   3   51.69    3.60
  -1  -2   2 1343.07    6.40
 -12  -2   8   39.40   14.10
 -11  -3   9   78.09   14.60
 -11  -1   4   24.90   10.50
 -10  -3   7   70.59   11.70
  -9  -4   9    9.90   12.00
  -9  -1   2   73.39    8.30
   3   1   1  145.59    3.60
   4   1   2  238.18    4.90
 -13   1   4   23.00   13.10
 -12   0   4    0.20   11.60
 -11  -2   6   86.69   12.50
 -10  -1   3    9.30    9.00
  -9   1   0  138.29    8.40
  -7  -3   4   64.89    7.40
  -7   1  -1  280.67    7.10
 -13   0   6    3.40   14.00
 -12  -1   6    8.40   12.80
 -10  -2   5   37.80   10.30
  -9  -4  10  208.98   13.80
  -9  -3   6  209.58   11.60
  -9   0   1  170.28    8.70
  -8  -4   8   10.90    9.70
  -8  -3   5   34.40    8.30
  -8  -2   3  142.49    8.60
  -7  -1   1  276.37    8.00
  -6  -2   2   15.40    5.30
  -6   2  -2   17.10    3.70
   3   0   2  260.97    3.90
   4   0   3  397.86    5.50
   5   2   2  220.88    5.80
 -11   0   3    5.40   10.10
 -10  -3   8   25.00   12.20
 -10   0   2    6.10    8.40
 -10   2   0    8.70    8.10
  -9  -2   4   79.99    9.30
  -7  -4   7  375.76   11.50
  -7   0   0   -1.30    4.90
   3   2   0  882.11    7.80
   5   1   3  256.77    5.60
 -11  -2   7    9.40   11.40
  -8  -4   9   14.20   10.80
  -6  -3   4   14.30    6.00
  -5  -4   6   47.20    6.30
  -2  -4   6  135.89    4.90
   2   4  -2  747.73    7.70
   4   3   0   19.80    3.90
 -13   1   5   16.60   13.40
 -12  -1   7    2.90   13.00
 -12   0   5    8.20   12.40
 -11  -1   5   14.60   10.80
 -10  -3   9   28.70   12.80
  -9  -3   7    5.40    9.80
  -8  -1   2  110.89    7.70
  -5  -2   2  218.78    6.30
  -3  -4   6   15.60    4.80
   1   3  -2  200.78    3.70
   1   5  -3  980.00    8.50
 -13   2   4   30.20   13.20
 -10  -3  10   12.00   12.90
 -10  -2   6   40.90   10.80
  -8  -4  10   25.50   11.00
  -8   2  -1   71.59    6.30
  -7  -4   8  296.17   11.20
  -7  -3   5   72.19    7.80
  -7  -2   3   34.90    6.60
  -6  -4   7  135.99    8.50
  -6  -1   1  626.64    9.40
  -6   1  -1  611.14    8.10
 -12  -1   8   15.70   13.70
  -9  -1   3   17.70    7.90
  -8  -3   6   49.50    8.10
   0   4  -3  189.88    3.70
   2   1   0  386.06    4.40
   6   1   4  113.09    5.50
 -13   1   6   21.90   14.30
 -11  -2   9  110.69   14.40
 -11  -1   6   89.99   12.40
 -11   0   4   15.30   10.40
  -9  -3   8    8.80   10.50
  -9  -2   5    5.60    8.10
  -8  -2   4  116.49    8.60
  -8   1   0  178.68    7.30
  -7  -4   9   73.69    9.80
  -5  -4   7  271.07    9.00
   2   0   1 6718.23   14.70
   2   6  -3   93.69    5.00
   3   3  -1  294.47    5.50
 -12   0   6   18.00   13.00
 -12   2   3    5.00   11.20
 -11  -2  10   25.60   14.50
 -10  -2   7  156.28   12.40
 -10   0   3   40.20    9.00
  -9   0   2    2.50    7.20
  -6  -4   8   46.00    8.40
  -4  -3   4   84.39    5.10
  -2  -3   4  189.08    4.30
 -13   2   5    4.20   13.40
 -11   1   3    8.10   10.00
 -11   2   2   36.70   10.40
  -9  -3   9   90.79   12.00
  -9   2   0  232.68    9.00
  -8  -3   7   16.20    8.80
  -7  -4  10    4.30    9.70
  -5  -1   1  264.07    5.80
  -4  -4   7  121.29    6.80
  -3  -3   4  310.67    5.90
   3  -1   3  698.53    5.40
   4   4  -1  346.77    6.70
 -12   0   7   31.60   13.50
 -11  -1   7   20.50   12.30
 -10  -1   5   65.39   10.30
  -9  -3  10   28.90   11.90
  -7  -1   2   48.70    5.80
  -6  -2   3   20.60    5.20
  -3  -4   7   84.49    5.90
  -2  -4   7  483.75    7.50
   2   2  -1 2244.68   10.70
 -12   1   5   82.19   12.80
 -11   0   5    5.80   10.80
  -9  -3  11   14.10   12.50
  -9  -1   4   33.80    8.50
  -8  -1   3  470.45   11.00
  -6  -4   9  214.08    9.90
  -5  -4   8   74.39    7.80
  -5   0   0    1.70    3.20
 -13   2   6   17.00   14.10
 -12   2   4   66.59   12.80
 -11  -1   8  177.58   14.30
 -10  -2   9  126.39   13.40
  -8  -3   8   33.60    9.50
  -8  -2   5  178.08    9.50
  -7  -2   4  117.99    7.60
  -7   0   1    2.50    5.20
  -7   2  -1   23.80    4.90
  -4  -1   1   78.39    3.70
 -12   0   8    1.00   13.40
 -10  -1   6   25.80   10.30
 -10   0   4   -0.30    9.00
  -5  -3   5  137.69    6.60
  -4  -4   8  178.18    7.70
   5   2   1  582.44    8.00
 -12   1   6   14.40   13.00
 -11  -1   9   22.10   13.60
 -11   0   6    2.20   11.30
 -11   1   4   19.90   10.40
 -10  -2  10    8.80   12.90
 -10  -2  11   22.90   13.50
  -9  -2   7  106.99   10.60
  -8  -3   9   30.60   10.20
  -7  -3   7  239.68   10.00
  -6  -3   6   67.69    7.20
  -6   3  -2   17.10    3.80
  -5  -4   9  122.49    8.30
  -5  -2   3 1029.70   11.20
   2   5  -3  376.06    6.40
   3   4  -2   21.90    3.80
   5   1   2   78.09    4.20
 -11  -1  10   95.79   14.80
  -9   0   3   72.89    8.30
  -8  -3  10    8.30   10.50
  -8   0   2  198.78    8.30
  -6  -1   2  291.77    7.50
   4   1   1   82.19    3.80
 -10  -1   7   22.50   10.70
 -10   1   3    7.80    8.60
  -9  -2   8    6.30   10.20
  -9  -1   5   34.00    8.90
  -8  -3  11   51.59   11.80
  -8  -2   6   47.40    8.60
  -8   1   1   18.10    6.50
  -7  -3   8   47.80    9.20
  -4  -3   5  149.49    5.90
  -4   0   0 1140.89    8.60
  -4   1  -1   75.89    2.90
   1   4  -3  223.28    4.50
   2   3  -2  320.67    5.10
   6   1   3    2.40    4.20
 -12   1   7    0.70   13.20
 -11   0   7  123.49   13.10
 -10   2   2  171.78   10.40
  -9   1   2   71.59    7.80
  -8  -1   4  116.19    8.50
  -7  -2   5  102.79    7.90
  -7  -1   3  144.19    7.50
  -6  -2   4   87.29    6.10
 -12   3   4   29.70   11.90
 -11   1   5   21.70   11.00
  -9  -2   9   45.10   11.40
  -9   2   1   89.89    7.80
  -7  -3   9   33.70    9.60
  -6  -3   7   56.19    7.40
  -6   0   1  239.68    6.80
  -5  -3   6  184.38    7.40
  -3  -3   5  257.07    5.90
  -1  -3   5  183.08    3.80
   4   3  -1    8.30    3.80
   5   0   3   35.50    3.90
 -12   1   8   12.50   13.80
 -11   0   8    3.90   12.50
 -10  -1   8    6.00   11.40
  -9  -2  10   48.70   12.00
  -8  -2   7   34.40    8.80
  -6   2  -1  544.25    7.50
  -2  -3   5  164.28    4.50
   4   0   2   30.80    2.90
 -12   2   6   97.19   13.60
 -11   2   4   18.20   10.50
 -10  -1   9   22.70   12.20
  -9  -2  11   34.30   12.60
  -9  -2  12  122.09   14.20
  -9  -1   6   42.50    9.50
  -9   0   4  486.25   12.40
  -7  -3  10   13.10    9.60
  -5  -1   2   77.69    4.90
  -3   0   0   -1.50    1.70
   2  -1   2  212.98    2.60
 -11   0   9   16.90   13.50
 -11   1   6   74.09   12.10
 -11   3   3   36.60   10.80
 -10  -1  10  178.68   15.20
 -10   0   6   48.00   10.50
 -10   1   4  357.06   12.50
  -7   0   2  497.65    9.70
  -6  -3   8   14.30    7.40
  -3  -2   3   93.59    3.70
   3   1   0 2224.98   11.20
 -12   2   7    1.00   13.30
 -11   0  10    0.80   14.00
 -10  -1  11   35.30   14.00
  -8  -2   8    5.40    9.10
  -8  -1   5  113.69    8.80
  -8   0   3   66.09    7.40
  -7  -2   6  459.25   10.90
  -5  -3   7  101.69    7.40
  -5  -2   4   71.79    5.20
  -4  -3   6   10.20    4.80
   0   2  -2 7054.99   13.10
   3   5  -3   43.10    4.50
 -10   2   3  248.58   11.00
  -9   1   3   15.70    8.10
  -6  -3   9   21.30    8.50
  -6  -2   5  173.48    7.30
  -6  -1   3    2.60    5.20
  -2  -2   3  377.06    4.80
   4   4  -2   86.29    4.70
 -11   1   7   19.20   12.30
 -11   2   5   21.30   10.90
 -10   0   7   26.60   10.90
 -10   3   2   60.49    9.30
  -8  -2   9   11.60    9.70
  -7  -1   4   40.90    6.30
  -7   2   0    4.30    4.90
   2   4  -3 1123.19    9.20
 -12   3   6   68.19   13.50
 -10   1   5   60.79   10.00
  -9  -1   8   13.40   10.20
  -9   0   5   32.50    8.70
  -9   2   2  109.99    8.70
  -9   3   1  178.78    8.90
  -8  -2  10   18.00   10.50
  -8  -2  11   13.60   11.90
  -8  -2  12   40.70   12.90
  -8   1   2  107.79    7.30
  -8   3   0  782.12   11.50
  -6  -3  10   16.60    8.40
  -3  -3   6  434.56    7.50
   3   0   1 3608.94   12.90
 -11   1   8  179.78   14.30
 -10   0   8   92.29   12.20
  -8  -1   6  295.27   10.90
  -5  -3   8   26.50    6.70
   5   2   0  908.41    9.50
 -12   4   5   56.69   12.90
  -9  -1   9   19.00   10.80
  -8   0   4  235.58    9.40
  -6  -2   6  239.58    8.60
  -4  -3   7   79.59    5.90
   5   1   1  282.77    5.80
 -12   3   7   22.10   13.40
 -11   1   9   13.90   13.10
 -10   0   9   -0.10   12.10
 -10   2   4   32.10    9.40
  -9  -1  10   53.89   12.30
  -9  -1  11  107.39   13.40
  -9  -1  12    1.70   13.60
  -9   0   6   -1.60    8.90
  -7  -2   8   15.00    8.20
  -5  -3   9   29.40    7.70
  -5  -2   5  150.78    6.60
  -5   1   0  932.61    8.80
  -2  -3   6    1.60    3.40
   0  -3   6   13.40    2.50
   4  -1   3    9.80    2.80
 -11   1  10   88.79   14.60
 -10   0  10   32.70   13.20
 -10   0  11   66.69   14.10
 -10   1   6   15.00   10.10
  -9   1   4   32.20    8.20
  -8  -1   7   80.49    9.20
  -7  -1   5  184.78    8.50
  -7   0   3  334.47    8.90
  -6   0   2   52.19    4.90
  -1  -3   6   18.30    3.10
   1   1  -1   50.69    1.80
   1   5  -4   27.60    3.70
 -12   4   6    6.30   13.10
 -11   2   7   12.10   12.20
 -11   3   5   59.29   11.70
 -10   3   3   48.40    9.20
  -7  -2   9   23.30    8.70
  -6  -1   4  124.79    6.80
  -5  -1   3  233.08    6.20
  -4  -3   8    7.10    6.10
  -3  -3   7  381.16    7.80
   1   2  -2 1747.73    8.40
   6   0   3   48.60    4.70
 -10   1   7   18.00   10.60
  -9   0   7   26.60    9.80
  -8   1   3  427.06   10.40
  -7  -2  10    2.90    9.30
  -7  -2  11   93.69   11.40
  -6  -2   7  104.09    7.80
  -3  -2   4  555.64    7.20
   3   4  -3  338.37    6.20
   4   2  -1   39.00    3.60
   5   0   2   27.50    3.70
 -12   4   7  101.39   15.10
 -11   2   8   20.00   13.00
 -11   4   4    2.10   10.50
 -10   2   5   35.30   10.60
  -9   2   3    5.70    7.60
  -8  -1   8    9.50    9.00
  -8   0   5  210.88    9.60
  -6   3  -1   34.30    4.40
  -4  -3   9   16.40    7.00
  -9   0   8    9.30   10.10
  -9   3   2   37.20    8.10
  -8  -1   9   27.30    9.80
  -7  -1   6   27.40    7.40
  -7   1   2   48.60    5.90
  -5  -2   6   37.00    5.90
  -4   0   1    5.70    2.70
   0   3  -3 1073.19    6.20
   2   5  -4  107.09    4.80
   4   3  -2 1308.07   11.00
 -11   2   9  109.29   14.20
 -10   1   8   10.80   10.50
  -8  -1  10   83.89   11.10
  -8  -1  12   36.60   12.80
  -8  -1  13    5.40   12.70
  -8   2   2  294.37    9.00
  -6  -2   8   49.30    7.60
  -6   2   0   80.89    4.80
  -3  -3   8  297.67    7.90
  -2  -3   7  275.67    6.20
 -11   4   5   28.10   12.10
 -10   1   9   31.30   12.40
 -10   3   4    8.10    9.30
  -9   0   9   10.30   10.80
  -9   0  13   36.50   14.80
  -8  -1  11   47.20   11.70
  -8   3   1  183.38    8.10
  -7   0   4  589.44   11.10
  -7   2   1   21.10    5.50
  -7   3   0   35.40    5.60
 -12   5   7   17.80   14.30
 -11   3   7   53.69   13.00
 -10   1  10  193.38   14.50
 -10   1  11   25.70   13.80
 -10   2   6   34.90   10.50
 -10   4   3   10.60    9.40
  -9   0  10    1.50   11.80
  -9   0  11   74.79   13.20
  -9   0  12    1.80   13.30
  -8   0   6   25.70    8.20
  -7  -1   7   94.89    8.60
  -6  -2   9  147.29    9.10
   1   3  -3  175.58    3.70
   2   2  -2  385.16    5.00
   4   0   1    8.90    2.80
   6   1   1  638.84    8.60
  -9   1   6   42.10    9.40
  -8   1   4  122.09    8.40
  -6  -2  10   25.60    8.50
  -6  -2  11   37.40    9.90
  -6   0   3   42.20    5.40
  -5  -2   7    6.80    5.90
  -5  -1   4   98.99    5.60
  -5   0   2   23.10    3.70
  -4  -1   3    5.00    3.10
  -4   1   0 2412.56   11.80
  -2  -2   4  203.08    4.10
  -1  -3   7   76.49    4.10
   2   1  -1 7476.05   18.00
   4   4  -3   12.10    4.40
 -11   3   8  114.49   14.10
 -10   2   7  148.09   12.00
   3  -1   2  471.65    4.50
   5   2  -1  586.34    8.20
 -11   3   9   71.39   14.50
 -11   4   6   17.50   11.80
 -10   3   5  185.68   11.60
  -9   1   7  132.29   10.90
  -8   0   7   27.80    8.60
  -7  -1   8  174.68    9.70
  -4   2  -1   35.70    2.50
  -2  -3   8   15.60    4.80
  -2  -1   2  152.18    2.90
 -10   2   8   26.80   11.70
  -9   4   2  233.58    9.90
  -7  -1   9  352.56   11.90
  -7   0   5  287.37    9.40
  -7   1   3  143.79    7.30
  -6  -1   6   15.30    6.40
  -5  -2   8   33.80    6.70
  -3  -2   5 1019.30    9.70
   2   3  -3  501.55    6.10
   5   1   0 1025.00    9.70
 -10   2   9  121.09   13.50
 -10   4   4  157.48   11.00
  -9   1   8   13.80   10.20
  -9   2   5    1.60    8.40
  -8   0   8  243.78   11.50
  -8   2   3  125.29    7.90
  -7  -1  10   29.50    9.50
  -7  -1  12   39.50   11.30
   3   2  -2 2691.23   13.50
   5  -1   3  257.67    5.00
   6   0   2   54.09    4.70
 -10   2  10    4.40   12.90
 -10   2  11   14.50   13.60
 -10   3   6  123.89   11.70
  -8   0   9  190.38   11.50
  -8   0  13    7.10   12.90
  -8   1   5   99.39    8.00
  -6   1   2  287.17    7.20
  -5  -2   9   39.40    7.30
  -3   0   1 2937.01   12.00
  -1  -2   4    7.00    2.00
   3   1  -1  143.19    3.80
 -11   4   8   25.70   13.40
 -11   5   6   10.70   12.00
  -9   1   9   15.30   10.70
  -9   1  11   93.19   13.60
  -9   1  12    1.80   13.50
  -8   0  10   36.20   10.80
  -8   0  11    5.70   11.30
  -8   0  12   30.50   12.40
  -6  -1   7  297.57    9.50
  -6   0   4  101.29    6.50
  -5  -2  10   57.39    8.10
  -5  -1   5   50.49    5.60
 -11   4   9    7.40   13.80
 -10   3   7   63.49   11.60
  -9   3   4   35.40    8.40
  -7   0   6    3.20    7.00
  -4  -2   7   11.30    5.10
   1   4  -4  915.51    7.70
   2   0   0  127.39    2.60
   3   3  -3   47.40    3.80
   5   0   1  187.58    5.00
 -11   5   7   32.80   13.70
  -8   1   6  298.17   10.90
  -6   4  -1    6.70    4.20
  -5   2   0  830.42    8.20
  -4  -1   4  822.72    9.40
  -3  -1   3  556.44    6.50
 -10   3   8   33.20   12.10
 -10   5   4   27.90   10.40
  -9   4   3   40.90    8.80
  -8   2   4  102.79    8.20
  -7   1   4   48.30    6.80
  -7   3   1  231.68    7.40
  -7   4   0   31.10    5.40
  -6  -1   8   15.20    7.20
  -6   2   1  540.05    8.30
  -5   0   3   39.20    4.40
  -4  -2   8  213.48    7.80
  -3  -2   6   11.30    4.30
  -2  -2   5  193.88    4.60
   0   4  -4  702.73    5.90
   2   4  -4  173.78    4.80
   4   2  -2  232.28    5.50
 -11   5   8   22.80   13.90
 -10   3   9   39.00   12.80
  -9   2   7  114.89   10.70
  -7   0   7   22.50    7.20
  -6  -1   9    9.10    7.70
  -6  -1  12   52.19   10.80
  -6   3   0   47.50    4.50
   0  -2   4  172.48    2.50
   4  -1   2  239.28    4.30
 -10   3  10    5.70   12.90
 -10   3  11    2.00   13.70
 -10   4   6   24.60   10.70
  -9   2   8    5.70   10.20
  -9   3   5   72.59    9.40
  -8   1   7   80.89    8.70
  -6  -1  10  212.18   10.30
  -6  -1  11   67.39    9.80
  -6   0   5 1016.70   13.10
  -5  -1   6  101.09    6.50
  -4  -2   9   43.30    7.00
   3   4  -4   82.99    4.80
   4   3  -3  560.74    7.90
 -11   6   7   92.69   13.90
  -9   2  12  108.09   14.50
  -8   1   8   15.20    9.30
  -8   1  13    3.10   12.90
  -7   0   8   66.39    8.80
  -7   0  13   15.00   11.70
  -4  -2  10  207.38    9.00
   3   0   0   -1.60    2.10
 -10   4   7   14.50   11.80
  -9   2   9   43.80   10.50
  -9   2  10   55.69   12.60
  -8   1   9   28.60   10.00
  -8   1  12   43.30   12.80
  -8   2   5  176.98    9.40
  -7   0   9   27.80    8.90
  -7   0  10  611.84   14.70
  -7   0  11    3.10   10.20
  -7   0  12   96.79   11.90
  -6   1   3    6.90    5.10
  -3   1   0 1801.52    8.50
 -11   6   8   29.90   14.00
 -10   4   8   12.80   12.20
  -9   3   6  200.78   11.20
  -9   4   4   11.70    8.40
  -8   1  10   94.09   11.40
  -8   1  11   60.09   12.20
  -8   4   2  141.69    8.30
  -7   2   3   40.40    6.20
  -5  -1   7    1.90    5.90
   5   2  -2  220.98    6.10
 -10   4   9   31.20   13.30
  -6   0   6  324.77    9.30
  -4  -1   5   32.60    4.60
   6   0   1  255.37    6.10
 -10   4  10   19.10   13.60
 -10   5   6   -0.20   11.00
  -9   3   7   11.50    9.80
  -8   2   6   45.20    8.50
  -5  -1   8  210.68    8.40
  -5   0   4  133.09    5.70
  -3  -2   8   44.20    5.60
   4   0   0 1248.88    9.10
   5   1  -1  279.57    6.10
  -8   3   4    3.50    7.20
  -7   1   6   30.40    7.40
  -5  -1   9   51.69    7.80
  -3  -1   4  171.18    4.60
  -1  -2   5  770.22    6.50
   1  -2   4    6.70    0.80
   3   5  -5   59.69    5.30
   5  -1   2   84.89    4.10
  -9   3   8   12.10   10.60
  -9   3  12  117.99   14.80
  -9   4   5    2.40    8.90
  -7   1  14    0.40   12.60
  -7   4   1   28.90    6.20
  -6   0   7  338.37    9.90
  -6   0  13    6.20   11.50
  -6   2   2   15.10    4.80
  -5  -1  10  129.39    8.80
  -5  -1  11   37.80    8.60
  -3  -2   9  239.48    7.90
  -2  -1   3  405.96    4.80
 -10   5   8    7.00   12.70
  -9   3   9   82.39   12.20
  -9   3  10   30.50   12.50
  -9   3  11   18.40   12.90
  -8   2   7   38.80    9.00
  -8   2  13    4.60   13.60
  -7   1   7   92.29    8.60
  -7   1  13   25.70   13.00
  -6   1   4  126.19    6.70
 -10   5   9    1.90   13.50
 -10   6   6   21.60   11.70
  -9   4   6   69.59   10.80
  -9   5   4   45.20    9.10
  -8   2  12   56.49   13.20
  -8   4   3   40.90    7.80
  -6   0  12  200.58   12.00
  -8   2   9   14.70   10.30
  -8   2  10   13.80   10.90
  -8   2  11   13.30   12.00
  -8   3   5   33.50    8.00
  -8   5   2    6.10    7.30
  -7   1  12   46.80   11.70
  -6   0   9    7.70    7.80
  -6   0  10   45.00    8.90
  -6   0  11    4.40    9.30
  -6   3   1   29.50    4.80
  -5   0   5  211.38    7.10
  -5   2   1  551.24    7.50
  -3   0   2  211.08    4.00
  -2  -2   7  199.08    5.40
   5   0   0   -1.80    3.40
  -9   4   7   70.79   10.90
  -7   1   9  368.26   12.20
  -7   1  10   27.10    9.80
  -7   1  11   74.79   10.90
  -6   4   0  122.69    5.60
 -10   6   8   30.90   13.20
  -7   2   5  107.59    8.00
  -6   1   5   41.70    6.40
  -4   2   0  148.99    3.70
  -2  -2   8   46.70    5.10
   3   2  -3  103.99    4.10
   6  -1   2  301.37    6.30
 -10   6   9   19.60   13.90
  -9   4   8  105.29   11.80
  -9   4   9    7.40   11.70
  -9   4  10  205.58   14.50
  -9   4  11    3.90   13.50
  -8   3   6   44.40    8.70
  -5   1   3  239.58    6.40
  -5   3   0   62.79    3.90
  -5   4  -1    2.60    3.50
  -4  -1   8    5.20    6.00
  -3  -1   5  142.09    4.80
   2   2  -3  458.45    5.60
   3   3  -4  333.57    6.20
   4   2  -3  278.77    6.00
 -10   7   7    2.50   13.30
  -9   6   4  211.88   11.10
  -8   3  13   95.69   14.50
  -8   4   4   30.40    7.80
  -6   2   3   18.80    5.30
  -5   0   6    7.10    5.50
  -4  -1   9  110.59    7.70
  -4  -1  10   45.70    7.70
  -4  -1  11  133.59    8.70
  -4   3  -1    9.30    2.50
  -1  -2   6  689.43    6.80
   2   3  -4  215.68    4.80
   4   3  -4   88.59    4.90
   6   0   0  664.83    8.60
 -10   7   8  104.09   14.80
  -9   5   6  144.39   11.50
  -8   3   7   12.50    9.10
  -8   3  12   33.30   13.50
  -7   2   6  473.15   11.60
  -7   2  13   12.40   13.30
  -7   4   2    2.30    6.10
  -4   0   4  341.67    6.70
   4   1  -2  226.58    5.30
  -8   3   8   24.90    9.80
  -8   5   3   15.10    7.90
  -7   5   1   47.60    6.60
  -6   1   6   14.70    6.00
  -6   1  13   22.70   11.50
  -5   0   7   30.10    6.30
  -5   0  12   -1.20    9.20
   0  -2   5  173.08    3.00
   2   1  -2  189.48    3.50
   4  -1   1   89.29    3.40
  -9   6   5    6.30   10.30
  -8   3   9   24.40   10.40
  -8   3  10    3.30   10.80
  -8   4   5   32.40    8.30
  -7   2   7  211.98   10.00
  -7   2  12   63.59   12.40
  -7   3   4   72.59    7.20
  -6   1  12   58.79   11.30
  -5   0  11   10.40    8.90
   1   2  -3 1555.84    8.30
   3   4  -5    4.70    4.30
   5   1  -2   80.79    4.70
  -9   5   9   30.60   12.70
  -9   5  10   31.20   13.40
  -9   5  11   42.00   13.80
  -7   2   8   15.40    8.50
  -7   2  11   87.09   11.50
  -6   1   7  311.57    9.80
  -5   0   8  103.49    7.50
  -5   0   9    4.30    7.10
  -5   0  10   12.20    7.80
  -3  -1   6  847.62    9.60
  -2  -1   4  460.85    5.60
  -1  -2   7  524.95    6.80
   2   4  -5  512.85    7.10
  -8   4  13   75.79   14.70
  -7   2  10    0.60    9.60
  -7   3  14   23.90   14.60
  -6   1   8   12.50    7.60
  -6   1  10  227.38   10.90
  -6   1  11   68.29   10.00
  -6   2   4   87.99    6.50
  -6   3   2   18.80    4.90
  -5   1   4  100.59    5.70
   5  -1   1  296.07    5.50
  -8   4   6   37.50    8.90
  -8   4  12   72.79   13.80
  -6   1   9    6.40    7.40
  -5   2   2  210.48    5.70
  -9   6   7   40.20   11.60
  -8   4   7   57.49    9.80
  -7   3   5   70.39    7.70
  -7   4   3  162.38    7.70
  -6   2  14    4.70   12.40
  -4   0   5  232.68    6.20
  -3  -1   7  213.38    6.40
  -1  -2   8  107.29    4.80
  -1  -1   3  522.35    4.40
   3   0  -1 3703.33   14.20
   4   0  -1    7.30    3.10
  -9   6   8   92.09   13.00
  -9   6   9   73.59   13.50
  -8   4   8   10.00    9.90
  -8   4  10   21.20   11.70
  -8   4  11   41.60   12.70
  -8   6   3  100.89    8.60
  -7   3  13    2.70   12.80
  -3  -1   8   97.29    6.20
  -3  -1  10  223.98    8.50
  -3   1   1  129.59    3.10
   5   0  -1  199.48    5.40
   6  -1   1  681.83    8.30
  -9   7   6   81.19   11.90
  -8   4   9    3.00   10.50
  -8   5   5   37.60    8.70
  -7   3   6  241.38    9.90
  -7   3  12    9.30   12.10
  -6   2   5  187.18    7.90
  -6   2  13   60.29   12.20
  -5   1   5   60.79    5.80
  -5  -1 -14   45.70   12.10
  -1  -6   3  325.47    6.50
   1   4  -7  115.99    6.30
   4  -1   3    7.70    3.20
  -5  -2  -5  153.08    5.10
  -3   1 -16   61.89   14.50
  -3   1  -6  926.71   10.60
   0  -4   3  190.48    4.70
   0   4 -12   11.30    9.20
   0   4 -11   10.50    8.20
   0   4 -10  202.48    9.70
   1  -5   4   35.50    4.50
   1   4 -15   33.30   12.70
   3  -3   4  355.56    6.60
   4   1   1   97.59    2.70
  -5  -1 -15   89.39   13.60
  -4   0 -16  128.49   14.80
  -4   0  -6   59.19    5.20
  -4   1 -12    9.00    9.20
  -4   1 -11  155.98    9.90
  -3   2 -12    4.60    9.20
  -3   2 -11   13.00    8.40
  -2   2 -16   53.99   13.90
  -2   2  -6  230.28    6.50
  -1   3 -15   21.80   12.80
  -1   3  -7   77.89    5.90
   0   3  -5  560.14    7.50
   0   4 -13   13.00   10.30
   2  -4   4  196.08    5.80
   4   0   2   33.80    2.90
  -4  -1  -4  832.62    7.60
  -4   1 -13   60.99   11.10
  -4   1 -10   53.49    8.00
  -3   2 -13    8.60   10.40
  -3   2 -10   84.19    7.80
   0   4 -14   25.50   12.50
   0   4  -9  123.59    7.80
   1  -3   3  190.38    4.60
   2   5 -12   41.80   10.30
   2   5 -11   19.60    8.40
   2   5 -10   26.30    8.10
   5  -1   3  283.87    6.00
  -5  -1 -16   96.29   14.70
  -5   0 -12    2.00    9.50
  -5   0 -11   11.00    8.50
  -5   0 -10    8.00    8.10
  -4   1 -14  245.78   14.00
  -4   1  -9  113.89    7.90
  -3   2 -14   50.49   11.90
  -2   3 -12   22.70    9.50
  -2   3 -11   92.69    9.40
  -2   3 -10  354.16   10.90
  -1   3 -16   39.80   13.90
   2   5 -13    0.50   10.30
   6  -1   3    5.30    4.30
  -5   0 -13    1.70   10.60
  -2   0  -2  337.47    3.50
  -2   3 -13    3.40   10.20
   0   4 -15   64.39   13.40
   0   4  -8  272.07    8.40
   1   4  -6   51.69    4.90
   2   5  -9   69.89    7.30
   3   4  -4   84.39    3.60
  -5   0 -14   17.40   12.00
  -4   1 -15   34.60   13.30
  -4   1  -8    5.80    6.00
  -3   2 -15   -0.90   12.70
  -3   2  -8   57.09    6.60
  -2   3 -14    5.90   11.50
  -2   3  -9  389.46   10.30
  -1   3  -6   16.40    4.50
   5   0   2   29.10    3.40
  -6  -1 -12   69.09   10.90
  -6  -1 -11   73.39    9.90
  -5   0 -15    7.50   13.60
  -3   1  -5  154.58    5.10
  -2   3 -15   28.00   12.80
  -1  -4   2    8.40    2.60
  -1   4 -12   26.00    9.60
  -1   4 -11   33.70    8.60
   0   4 -16   17.20   14.00
   1   5 -12   18.10   10.10
   1   5 -11    7.40    8.80
   2   5  -8  261.77    8.50
   5   1   1  318.47    4.50
  -6  -1 -10  230.08   10.30
  -5   0  -8  106.99    7.10
  -4   1 -16   89.19   15.00
  -3   2 -16    6.70   13.70
  -2   3  -8   13.80    6.20
  -1   4 -13   35.20   10.50
  -1   4 -10   22.80    7.80
   0  -5   3 1157.18   10.00
   0   4  -7   11.40    5.20
   1   5 -13   11.30   10.50
   1   5 -10   17.90    8.20
  -4   0  -5  253.97    5.80
  -4   1  -7  119.89    6.40
  -3   2  -7  428.16    9.00
  -2   2  -5  222.28    5.50
  -2   3 -16   75.49   14.50
  -1   4 -14    4.70   11.80
   1   5 -14    6.60   11.60
  -6  -1  -9   11.70    7.40
  -1   4 -15   44.10   13.40
  -1   4  -9  177.38    8.60
   1   5 -15   26.80   13.00
   1   5  -9   19.90    6.90
  -5  -2  -4   79.59    3.80
  -5   1 -12   28.90   10.00
  -4   2 -14  115.39   13.00
  -4   2 -13   65.89   11.10
  -4   2 -11   88.79    9.60
  -3   3 -13   20.70   10.60
  -3   3 -12    8.80    9.60
  -3   3 -11   -0.10    8.60
   0   3  -4  934.51    8.40
   2   5  -7  155.88    6.80
  -5   0  -7   33.90    5.60
  -5   1 -14   35.00   12.20
  -5   1 -13   67.39   11.20
  -5   1 -11   46.50    9.20
  -3   0  -3    9.10    2.10
  -3   3 -14    0.40   11.90
  -3   3 -10   29.30    8.00
  -2   1  -3  439.26    5.20
  -2   3  -7  308.87    7.90
  -1   4 -16  107.29   14.90
  -1   4  -8  260.17    8.60
   0   5 -13    8.50   10.50
   0   5 -12   80.19   10.40
   0   5 -11    3.50    9.10
   1   3  -3  154.78    3.40
   1   4  -5   96.59    4.60
   2  -3   3  531.55    7.00
   4  -2   3  289.97    5.90
  -6  -1  -8   16.20    6.70
  -5  -1  -5   56.89    4.50
  -5   1 -15   80.39   14.50
  -4   2 -15   62.49   13.70
  -4   2  -9   52.99    7.50
  -3   3 -15   76.99   13.50
  -2   4 -12   98.79   10.50
  -1   3  -5  213.68    5.60
   0  -6   3  696.23    8.70
   0  -3   2  735.23    6.50
   0   4  -6  105.59    5.80
   0   5 -14   40.90   12.20
   1   5  -8   81.29    6.70
  -6   0 -13    7.60   11.10
  -6   0 -12  219.48   12.00
  -6   0 -11    2.00    9.40
  -5   1  -9   59.39    8.00
  -4   1  -6  365.76    7.90
  -4   2 -16  113.49   15.10
  -3   2  -6   14.70    4.80
  -3   3  -9  231.28    9.30
  -2   4 -14   39.60   12.30
  -2   4 -13   32.00   10.00
  -2   4 -11    4.30    8.70
   0   5 -15  137.29   14.10
   0   5 -10    1.20    7.50
   1  -2   2 1835.52    9.60
   2   4  -4  172.68    4.20
   5  -2   3 1157.98   10.60
  -6   0 -14    9.60   12.10
  -6   0 -10   54.79    9.00
  -3   3 -16    9.90   13.80
  -2   4 -15   17.80   13.10
  -2   4 -10   18.10    8.10
   2   0   1 7391.96   14.90
  -6   0 -15    0.40   13.30
  -4  -1  -3    6.80    2.40
  -4   2  -8  225.18    8.50
  -3   1  -4  185.08    4.70
  -1  -5   2  160.98    4.60
  -1   4  -7  114.39    6.60
   0   5 -16    3.30   13.50
   0   5  -9  140.99    8.20
   3  -1   2  480.65    5.70
  -6  -1  -7  311.37    8.40
  -5   0  -6    7.60    5.00
  -2   3  -6    6.50    4.80
  -2   4  -9  164.18    8.80
  -1   2  -3 1310.27    8.50
  -1   5 -13    0.50   10.80
  -1   5 -12   14.40    9.80
   1   5  -7  423.06    8.70
   2   5  -6  860.21   10.10
  -6   0  -9    6.30    7.30
  -4   0  -4  358.36    5.80
  -4   3 -13   58.39   11.40
  -2   2  -4  226.88    5.00
  -1   5 -15   22.10   14.10
  -1   5 -14    4.30   12.00
  -1   5 -11    8.50    8.70
   1  -5   3 1007.80    9.90
   1   6 -13    6.20   11.50
   1   6 -12   23.20   10.60
   3  -3   3   54.59    3.90
  -5   2 -14   12.70   12.60
  -5   2 -13   43.10   11.50
  -5   2 -12   89.39   11.10
  -5   2 -11   38.60   10.00
  -4   3 -14  110.19   13.20
  -4   3 -12   25.80   10.10
  -4   3 -11   65.39    9.60
  -1   5 -10   21.20    8.00
   0   5  -8   15.00    6.30
   1   6 -11   21.00    9.40
   2  -4   3 1194.28   10.50
  -6   1 -13   22.50   12.20
  -5   2 -15   -1.20   13.70
  -4   2  -7   11.20    5.70
  -4   3 -15   74.59   14.00
  -3   4 -14   39.10   12.70
  -3   4 -13   34.10   11.10
  -3   4 -12    5.80   10.20
  -2   4  -8  152.28    8.00
  -1  -6   2  313.77    6.10
   0   2  -2 5039.20   13.00
  -6   0  -8   21.00    7.00
  -6   1 -15   41.50   14.30
  -6   1 -11   68.79   10.40
  -4   3 -10  175.48    9.90
  -3   3  -7  433.76    9.40
  -3   4 -15    4.80   13.10
  -3   4 -11  104.49   10.20
   0   4  -5   11.70    3.80
   1   6 -10  105.79    8.90
   4  -3   3  601.54    8.10
   4  -1   2  246.18    4.70
   6  -1   2  341.97    6.50
  -5   1  -7   -3.00    5.50
  -4   1  -5   33.20    4.40
  -3   2  -5 1133.39   11.00
  -3   4 -10    1.80    8.10
  -2   5 -13    4.30   11.00
  -1   4  -6   52.09    5.30
  -1   5  -9   22.50    7.30
   0   6 -14   65.69   13.40
   0   6 -13  190.98   13.50
   5  -1   2   89.69    4.20
  -6  -1  -6   16.10    5.50
  -5   2  -9   44.00    7.70
  -4   3  -9   20.50    7.60
  -2  -5   1  144.59    3.90
  -2   5 -15   16.20   13.50
  -2   5 -14   19.60   12.60
  -2   5 -12   40.00   10.40
  -1   3  -4 1329.47   10.40
   0   6 -15    8.60   13.00
   1   6  -9  251.37    9.80
  -5  -1  -4  103.09    4.10
  -2   3  -5  189.48    5.90
  -2   5 -11   13.10    9.30
   0  -4   2 3483.85   14.60
   0   6 -11    5.00    9.20
   2  -5   3  398.56    7.30
   3  -4   3  361.26    6.80
  -5   0  -5  222.08    6.10
  -3   4  -9  299.27   10.30
  -1   5  -8   79.79    7.30
   0   6 -10    9.70    8.70
  -6   1  -9    8.00    7.60
  -5   3 -14   17.50   13.00
  -5   3 -13    3.90   11.90
  -5   3 -12   74.39   11.00
  -4   2  -6   50.29    5.60
  -4   3  -8   13.00    6.80
  -4   4 -14   20.00   12.60
  -4   4 -13   37.10   11.80
  -2   5 -10   32.30    8.50
   0   3  -3  897.21    7.30
   1  -3   2  195.88    4.20
  -6   2 -15   16.40   13.70
  -6   2 -12   32.40   11.30
  -5   2  -8   36.70    7.10
  -5   3 -11   32.90    9.60
  -4   4 -15    3.90   13.30
  -4   4 -12    4.50   10.40
  -3   3  -6  470.55    9.00
  -1  -3   1  889.81    5.90
  -1   6 -15    6.40   13.40
  -1   6 -14   64.39   13.10
  -1   6 -13   11.70   11.70
  -1   6 -12   13.10   10.20
   1   6  -8  142.49    8.20
   3   0   1 4109.79   12.60
  -5   1  -6   99.09    5.90
  -4   4 -11   -0.10    9.60
  -3   4  -8  189.58    8.70
  -3   5 -13  123.19   12.70
  -2   5  -9   66.59    8.20
  -1   6 -11   18.20   10.00
   0   6  -9   18.00    8.00
   2   6  -7   11.00    6.00
  -7   1 -13   24.30   12.40
  -6   1  -8   15.10    7.40
  -6   2 -11   43.60   10.00
  -5   3 -10   50.49    9.00
  -3   5 -15   21.00   13.80
  -3   5 -12   60.79   11.10
   0  -5   2   26.00    3.50
   0   5  -6    1.90    5.20
  -7   0  -9   26.80    8.30
  -7   1 -12   41.80   11.10
  -4   4 -10   57.49    9.10
  -3   1  -3  591.74    6.50
  -3   5 -11   48.40   10.00
  -1   4  -5   98.09    5.20
  -1   5  -7  440.36    9.60
  -1   6 -10  109.89    9.90
   3  -2   2 2954.80   14.00
   6  -2   2   14.70    4.70
  -7   1 -11   86.19   11.00
  -6   2 -10   27.10    8.80
  -5   2  -7    8.90    6.40
  -4   3  -7   84.19    7.00
  -2   6 -14   65.99   13.50
   0  -7   2   70.99    5.30
   0  -6   2   15.10    4.00
   1  -1   1   52.99    1.80
   4   0   1    9.70    2.40
   5   0   1  210.28    4.50
  -6  -1  -5   41.40    4.90
  -5   3  -9   34.90    8.10
  -4   1  -4  861.21    9.00
  -3   2  -4  620.44    7.90
  -3   5 -10   92.89    9.60
  -2   2  -3  425.26    5.70
  -2   5  -8  273.57    9.50
  -2   6 -15   30.30   14.10
  -2   6 -13   41.10   12.30
  -2   6 -12   -1.20   10.40
   0   6  -8  211.88    8.60
   0   7 -13  295.97   14.80
   1   6  -7   51.59    6.50
   4  -2   2  249.18    5.40
   5  -2   2  244.68    5.70
  -7   1 -10   35.80    9.60
  -6   2  -9  155.98    9.80
  -6   3 -14    7.60   13.10
  -5   4 -15   91.79   14.90
  -5   4 -14   35.60   13.70
  -5   4 -13   -5.40   11.80
  -4   0  -3  362.06    5.20
  -4   4  -9  296.97   10.70
  -3   0  -2  208.58    3.30
  -3   4  -7   96.99    7.20
  -2   1  -2  155.88    3.00
  -1   6  -9  246.18   10.40
   0   7 -12   16.70   11.30
  -7   0  -8   61.29    7.80
  -6   3 -13    3.80   12.00
  -6   3 -12    6.10   10.90
  -5   4 -12   25.00   11.10
  -4   2  -5  297.47    7.10
  -4   5 -15   23.90   14.00
  -4   5 -14   10.10   13.20
  -4   5 -13   35.30   12.20
  -2   6 -11   53.89   10.20
   0  -2   1 2533.55    9.40
  -7   2 -14   23.60   13.50
  -5   4 -11   -0.70    9.70
  -4   5 -12   13.30   10.90
  -3   3  -5  285.37    7.10
  -2   3  -4  215.08    5.30
   0   7 -11  149.79   11.00
   2   6  -6    0.80    5.50
  -6   3 -11   19.60   10.30
  -5   0  -4  131.59    4.80
  -5   1  -5   58.69    5.20
  -5   3  -8   23.90    7.40
  -4   4  -8  180.68    8.90
  -3   6 -14   67.29   13.80
  -2   6 -10    9.30    8.80
  -1   5  -6  122.39    6.50
  -1   7 -14   47.00   13.50
  -1   7 -13  101.69   13.60
   1  -5   2  161.28    5.00
  -7   1  -9  376.06   11.30
  -6   2  -8   46.50    7.90
  -4   3  -6    9.50    5.60
  -4   5 -11   29.40   10.20
  -3   6 -13   14.20   12.30
  -2   5  -7  162.58    7.90
  -1   6  -8  140.49    8.80
  -1   7 -12    4.80   11.50
   0   6  -7   36.40    6.70
   0   7 -10   93.89   10.10
   1  -6   2  298.27    6.60
   1   7  -9   36.50    8.00
  -6   3 -10    7.10    9.20
  -5   2  -6   42.50    5.80
  -5   4 -10   73.79    9.80
  -3   6 -12   48.10   11.40
  -1  -4   1  268.57    4.20
  -1   2  -2 1445.16    7.90
  -1   3  -3  163.38    4.00
   0   5  -5   96.29    5.20
   2   5  -4  107.69    4.40
   4  -3   2 1398.16   11.30
   5  -3   2  209.88    6.00
  -7   0  -7   23.50    6.70
  -3   4  -6   22.20    5.80
  -3   5  -8  103.79    8.30
  -3   6 -11   70.39   10.60
  -2   4  -5  492.85    8.40
  -2   6  -9  234.38   10.30
   1   6  -6   98.79    6.30
   2  -4   2  752.02    8.20
  -7   2 -10    2.80    9.90
  -6   4 -14   64.69   14.50
  -6   4 -13   13.70   12.70
  -5  -1  -3  231.78    4.50
  -5   5 -14   28.20   13.50
  -2   7 -14   38.80   13.70
  -1   4  -4  873.81    9.30
   0   7  -9    2.10    8.40
   6  -1   1  695.73    8.20
  -7   1  -8  213.68    9.20
  -7   3 -14   30.10   14.00
  -7   3 -13    5.40   13.20
  -6   0  -5 1045.90   11.10
  -6   1  -6   16.00    5.50
  -6   4 -12   20.50   12.50
  -5   3  -7  113.29    7.70
  -5   4  -9  126.29    9.50
  -5   5 -13   89.99   13.40
  -4   4  -7  125.39    7.80
  -2   7 -13   13.80   12.50
  -1  -5   1  234.68    4.90
  -1   7 -10   10.80    9.70
   2  -5   2   11.50    4.10
   3  -4   2   18.30    4.10
   5   1   0 1201.68    7.30
  -6   2  -7  113.19    8.00
  -5   5 -12   25.10   11.70
  -4   5  -9   60.39    9.00
  -4   6 -14    6.30   13.30
  -4   6 -13   62.69   13.10
  -3   6 -10   72.69   10.00
  -2   7 -12   30.30   11.90
  -1  -6   1   45.20    4.10
  -7   2  -9   15.80    9.00
  -6   4 -11   -2.20   10.40
  -4   6 -12   10.10   11.60
  -2   5  -6  861.41   12.00
  -1   6  -7   47.70    6.80
   1   5  -4   27.70    3.90
  -7   3 -11   36.70   11.40
  -6  -1  -4  123.89    4.90
  -5   5 -11    3.30    9.60
  -3   5  -7  242.68    9.00
  -2   7 -11   31.20   10.50
   0   6  -6    3.60    5.70
   5  -1   1  301.77    5.50
  -6   3  -8   14.00    7.50
  -5   4  -8   82.29    8.50
  -4   2  -4  166.28    5.50
  -4   3  -5  153.98    6.40
  -4   6 -11   34.10   10.90
  -3   3  -4  337.17    6.90
  -3   6  -9   19.80    8.60
  -3   7 -14   51.29   14.20
  -3   7 -13   77.89   13.60
  -1   7  -9   37.10    8.50
   0   7  -8  140.49    8.60
   2   6  -5   90.19    5.50
  -7   0  -6    1.40    6.10
  -7   1  -7  104.89    8.00
  -6   4 -10    8.10    9.50
  -5   2  -5  161.58    6.40
  -5   5 -10  111.29   10.70
  -4   5  -8   26.60    8.00
  -3   2  -3   95.69    3.90
  -2   7 -10  137.89   10.70
  -1   8 -13    1.10   12.50
   0  -3   1 2061.39    9.80
   3  -1   1  151.48    3.40
   4  -1   1   89.39    3.50
   4   1   0 3316.17   10.30
  -8   2 -11   19.20   11.40
  -7   3 -10   22.10   10.00
  -7   4 -14   40.00   14.40
  -6   5 -14    1.50   13.80
  -6   5 -13   23.60   13.30
  -5   1  -4  101.29    4.80
  -5   3  -6  199.48    7.90
  -5   6 -14  134.69   15.10
  -4   1  -3    7.90    2.90
  -3   4  -5    8.60    5.10
  -3   7 -12   38.70   12.20
  -1   8 -12   -2.30   12.20
   1   7  -7  451.85   10.20
   6  -2   1  625.84    8.50
  -7   2  -8   12.60    7.70
  -7   4 -13   23.60   13.60
  -5   6 -13   18.90   13.10
  -4   4  -6   76.09    6.80
  -4   6 -10    8.80    9.70
  -2   6  -7   15.10    6.80
   0  -7   1  145.69    5.70
   1  -2   1  294.67    4.00
  -7   4 -12   11.60   12.30
  -6   1  -5   47.40    5.50
  -6   2  -6  268.47    8.30
  -6   4  -9  237.48   11.10
  -6   5 -12    4.00   12.40
  -5   5  -9  102.89   10.00
  -3   6  -8  194.28    9.80
  -3   7 -11   64.49   11.20
  -2   3  -3  472.15    6.40
  -2   4  -4  182.98    5.90
  -2   7  -9   25.90    9.40
  -2   8 -14   34.50   14.20
  -1   6  -6   92.59    7.00
  -1   7  -8  132.89    8.90
  -1   8 -11   41.10   11.60
   1   6  -5  365.26    7.60
  -8   2 -10   17.90   10.60
  -8   3 -13  102.99   14.10
  -7   3  -9   30.50    9.70
  -6   3  -7   61.09    8.00
  -5   4  -7  278.07    9.70
  -5   6 -12  100.69   13.10
  -4   7 -13   29.90   13.50
  -3   5  -6  177.58    7.90
  -2   8 -13    1.50   13.10
   0  -6   1   38.30    4.30
   0   7  -7   14.10    7.10
  -8   3 -12   35.70   13.10
  -6   5 -11   38.90   11.40
  -5   0  -3   37.40    3.40
  -5   6 -11   58.29   11.60
  -4   5  -7   47.00    7.60
  -3   7 -10   36.90   10.20
  -2   5  -5  343.17    8.20
  -2   8 -12   42.90   12.30
   0  -5   1  253.57    5.30
   0  -4   1   51.29    2.90
   5  -2   1  630.74    7.80
  -6   0  -4   91.59    5.10
  -4   7 -12   49.20   12.90
  -2   2  -2  331.07    4.70
  -1   8 -10   27.30    9.90
   0   8  -9   35.00    9.40
  -8   3 -11   63.09   12.50
  -7   1  -6   33.10    6.70
  -7   2  -7  221.38    9.50
  -6   4  -8   51.39    8.60
  -6   5 -10   15.60   10.30
  -2   8 -11    8.60   11.00
   0   6  -5   17.80    5.20
  -8   2  -9   18.10    9.20
  -7   4 -10    9.60   10.40
  -7   5 -13   10.20   13.70
  -6   6 -13   25.30   13.70
  -5   6 -10   47.20   10.90
  -4   0  -2   26.40    2.50
  -3   6  -7   57.89    7.70
  -3   8 -13   52.49   14.20
  -2   7  -8  124.69    9.20
   1   7  -6  355.26    8.80
   2  -2   1 2332.27   11.10
   4  -2   1   42.90    3.50
  -7   3  -8   42.20    8.60
  -5   3  -5  160.28    6.90
  -3   7  -9   60.49    9.60
  -3   8 -12   18.90   13.60
  -2   6  -6    8.20    6.30
  -1   5  -4   29.80    4.50
  -1   7  -7  471.45   11.00
   1  -3   1  827.72    7.00
   3  -2   1  346.77    5.20
   3   4  -2   16.20    1.90
   5  -3   1 2262.87   14.60
  -8   4 -13   81.89   14.30
  -7   0  -5  288.57    7.60
  -7   5 -12   14.90   13.00
  -6   6 -12   41.20   13.00
  -5   2  -4   80.89    5.50
  -5   4  -6   50.29    7.00
  -5   7 -13   76.49   14.20
  -4   3  -4   86.39    5.10
  -4   4  -5   49.60    5.60
  -2   8 -10   41.40   10.60
  -1   8  -9   11.80    9.10
   2   5  -3  359.06    5.30
  -8   4 -12   89.79   13.60
  -7   4  -9   81.29   10.20
  -6   3  -6   72.29    7.10
  -5   7 -12   49.70   13.10
  -4   5  -6   89.79    7.40
  -4   7 -10   27.60    9.70
   0   2  -1 1726.53    6.60
   0   8  -8    1.90    8.30
   1  -5   1  237.68    5.40
   4  -3   1    5.60    3.70
  -8   2  -8    2.10    8.70
  -7   5 -11    9.80   12.20
  -6   4  -7  150.68    9.00
  -6   6 -11   10.70   12.10
  -5   5  -7   55.79    8.10
  -4   2  -3  272.77    5.70
  -4   8 -13  122.29   15.90
  -3   5  -5   63.59    6.30
  -3   8 -11   19.70   11.90
  -2  -5   0  123.49    3.70
   0   7  -6   41.00    6.40
   2  -3   1  511.65    6.20
   2   6  -4  227.78    5.80
   4  -4   1  374.86    7.30
  -8   4 -11   47.20   12.20
  -5   7 -11   37.80   12.40
  -3   3  -3   47.90    3.70
  -2  -4   0  270.37    3.70
  -2   7  -7  283.67   10.00
   1   5  -3  923.31    8.40
   2  -5   1  134.79    5.10
  -8   3  -9   38.30   10.00
  -7   3  -7  270.47   10.10
  -6   1  -4  125.49    5.70
  -4   7  -9    2.40    9.50
  -4   8 -12   79.89   14.10
  -3   8 -10   30.70   10.80
  -2   8  -9   45.30    9.80
  -2   9 -12   55.99   13.90
  -1   8  -8   17.30    8.80
   2  -4   1  173.28    4.80
   3  -4   1   98.49    4.70
   5   0   0   -0.10    3.00
  -7   5 -10   59.09   11.40
  -6  -1  -3    2.50    3.30
  -6   5  -8  283.27   11.40
  -6   6 -10  104.29   11.80
  -5   1  -3  250.07    5.60
   1   6  -4   22.30    4.40
   6  -1   0  181.08    5.30
  -8   4 -10   27.60   11.30
  -7   1  -5  203.38    7.60
  -7   4  -8  313.17   11.60
  -7   6 -12   -2.60   13.30
  -5   7 -10   34.00   11.30
  -4   8 -11   36.10   12.60
  -2   4  -3 1103.69   10.30
  -2   5  -4  113.69    5.50
   1   4  -2    6.80    2.20
  -8   5 -12   30.60   13.90
  -6   7 -12   13.70   13.60
  -2   6  -5  100.39    6.80
  -2   9 -11   34.20   12.20
   0   8  -7   22.80    7.80
  -8   2  -7   37.80    8.40
  -8   3  -8   27.70    9.70
  -7   5  -9  116.19   11.40
  -6   6  -9   53.69   10.70
  -5   4  -5   95.39    7.00
  -4   7  -8  163.68   10.70
  -3   7  -7  192.88    9.70
  -3   8  -9   84.09   10.80
  -3   9 -12   47.40   13.60
  -2   8  -8   23.90    8.80
   1   7  -5   28.30    5.70
  -7   6 -11   66.89   13.40
  -6   3  -5  126.09    7.10
  -6   4  -6  456.25   11.10
  -6   7 -11  174.68   14.20
  -5   5  -6   18.70    7.20
  -5   8 -12    5.30   13.90
  -4   5  -5   30.40    6.30
  -4   8 -10   57.89   12.10
  -1  -6   0  428.56    6.60
   0  -7   0    0.50    4.70
   6  -2   0   88.59    5.00
  -6   5  -7   38.30    8.50
  -5   7  -9    6.20   10.20
  -4   1  -2  216.38    4.40
  -3   9 -11    8.20   13.20
  -2   7  -6    8.20    6.90
  -2   9 -10   71.79   11.80
  -1   8  -7   18.10    7.70
  -1   9  -9   10.30   10.30
   0   7  -5  111.99    6.80
  -9   4 -11    3.30   13.10
  -7   0  -4  625.04    9.20
  -7   4  -7  378.66   11.50
  -7   6 -10   29.30   12.10
  -5   6  -7   14.10    8.40
  -4   6  -6   19.90    7.30
  -3   0  -1 2983.00    9.40
  -2   3  -2  296.87    5.10
   0   4  -2 2970.70   13.10
   4   0   0 1435.96    8.20
  -7   2  -5  108.89    7.30
  -7   5  -8   15.10    9.40
  -6   0  -3   49.70    4.10
  -6   2  -4   96.09    5.80
  -6   6  -8   47.20    9.80
  -6   7 -10    4.40   11.90
  -4   3  -3  577.94    8.40
  -4   9 -12   54.99   14.20
  -3   5  -4  153.58    6.70
  -3   8  -8   44.70    9.50
   5  -1   0 1153.48    9.10
  -8   6 -12   32.00   14.10
  -7   7 -12   47.10   14.50
  -4   7  -7   30.20    8.60
  -4   8  -9   48.40   10.70
  -3   6  -5   84.19    6.60
  -3   9 -10   20.40   12.50
  -2   9  -9   46.70   11.20
  -1   5  -3  945.41    9.80
  -9   4 -10  215.28   14.30
  -8   3  -7   24.20    8.40
  -8   4  -8   10.10    9.60
  -5   2  -3 1074.49   10.70
  -5   7  -8   64.29   10.30
  -3   4  -3  344.07    7.10
  -1  -5   0    1.80    3.10
  -1   7  -5   28.30    6.10
   0   8  -6   85.59    7.90
  -8   2  -6   51.19    7.90
  -8   6 -11   15.10   14.20
  -7   6  -9   30.30   11.10
  -7   7 -11    6.50   13.30
  -4   9 -11   53.59   13.50
  -1   9  -8   79.69   10.30
   0  -6   0 1289.97   10.60
  -8   5  -9   78.29   11.80
  -6   5  -6   28.70    7.80
  -6   7  -9   46.80   11.10
  -5   0  -2   24.80    2.90
  -5   5  -5  169.38    8.30
   5  -3   0   71.69    4.70
   5  -2   0 1012.30    9.40
  -9   5 -11   42.30   13.70
  -7   1  -4   40.60    5.70
  -7   4  -6  115.79    8.60
  -6   4  -5   98.19    7.50
  -6   8 -11   18.10   13.30
  -5   6  -6  104.19    8.80
  -4   8  -8   30.30   10.00
  -3   9  -9   68.49   11.40
  -1   4  -2    5.30    2.80
  -1   8  -6  138.29    8.40
  -9   3  -8   13.10    9.70
  -9   4  -9    8.40   11.70
  -8   6 -10   34.50   12.90
  -7   5  -7   89.19    9.60
  -7   7 -10   26.10   12.70
  -6   1  -3    1.50    4.10
  -6   6  -7  192.68   10.20
  -5   4  -4   43.80    6.00
  -5   8  -9   22.10   11.10
  -4   6  -5   24.20    6.90
  -4   9 -10  111.09   13.40
  -3   8  -7   58.89    9.10
  -2   7  -5  191.68    8.20
  -2   9  -8   91.79   10.50
   4  -1   0 3126.29   13.40
  -8   4  -7   48.20    9.80
  -7   3  -5   77.89    7.20
  -7   6  -8    5.30   10.10
  -6   3  -4   19.50    5.60
  -6   8 -10   -3.60   12.40
  -5   7  -7   38.10    9.50
  -5   9 -11    3.00   13.90
  -4   2  -2  235.38    5.30
  -4   5  -4   13.50    5.40
  -3   3  -2  454.65    6.60
  -3  10 -11  112.49   14.80
  -1  -4   0  785.32    6.30
  -8   3  -6   58.49    8.60
  -8   5  -8   11.20   10.30
  -6   7  -8   42.10   10.60
  -4   7  -6   47.50    8.30
  -2   8  -6  296.77   10.20
   0  -5   0   -0.90    3.20
   2   6  -3   93.79    4.40
   3  -5   0  316.17    6.80
   4  -4   0  164.48    5.60
  -5   3  -3   21.50    5.10
  -4   4  -3   14.70    4.80
  -4   9  -9  101.59   12.70
  -1   9  -7  103.49    9.30
   0   7  -4   49.50    5.70
   4  -3   0   27.00    3.90
   4  -2   0  186.68    4.70
  -7   7  -9  133.89   13.00
  -7   8 -11   11.00   13.80
  -5   8  -8    5.60   10.40
  -5   9 -10   42.50   13.50
  -4   8  -7   61.29    9.60
  -3   6  -4  413.96    9.40
  -3   7  -5   17.00    7.00
  -3   9  -8   28.60   10.30
  -3  10 -10   11.20   13.20
   1  -5   0    1.00    3.40
   2  -5   0  115.99    4.90
  -9   3  -7   16.10    9.40
  -9   4  -8  117.29   11.30
  -9   6 -11   26.40   13.80
  -8   2  -5  196.48    8.80
  -7   2  -4  129.09    6.70
  -6   8  -9   33.10   12.30
  -5   1  -2   78.59    3.80
  -4  10 -11   59.79   14.60
  -3   1  -1  128.99    3.00
  -2   2  -1 1918.01    9.50
  -2  10  -9    6.90   12.00
  -1  -3   0  144.99    2.80
   3  -4   0   64.19    4.30
  -9   5  -9   47.20   12.00
  -7   5  -6   65.19    8.90
  -6   2  -3   19.40    4.90
  -6   5  -5  217.08    9.30
  -6   6  -6   11.60    7.70
  -5   6  -5  127.19    8.50
  -3   5  -3   48.40    5.30
  -3   8  -6  100.49    9.00
  -2   9  -7   18.70    9.00
  -1   7  -4  148.39    7.20
  -8   5  -7  113.69   11.20
  -8   7 -10  134.19   14.60
  -7   4  -5  273.57    9.60
  -7   8 -10   39.20   13.70
  -6   7  -7   24.60    9.80
  -5   5  -4  625.74   11.30
  -5   7  -6   68.49    9.10
  -4   9  -8   50.49   11.60
  -1  -2   0   16.90    1.50
  -1   6  -3  300.47    7.10
  -1   8  -5   91.59    7.90
   0  -4   0  385.46    5.20
   2   5  -2    9.10    2.60
   3  -1   0 2463.15   10.90
  -9   6 -10   50.49   13.60
  -8   4  -6   43.60    8.60
  -7   0  -3  339.27    7.00
  -7   7  -8   76.09   11.80
  -6   4  -4  245.28    8.40
  -5   9  -9   27.80   12.40
  -4  10 -10   37.30   13.60
  -3  10  -9    5.70   11.80
   0   5  -2   22.70    3.30
   2  -4   0  248.38    5.30
   6  -1  -1  705.93    8.20
  -6   8  -8  233.18   13.40
  -6   9 -10   51.39   13.80
  -5   8  -7    4.90    9.70
  -4   6  -4  109.89    7.50
  -4   7  -5  120.49    8.60
  -3   9  -7   11.00    9.60
   0  -7  -1  139.69    5.70
   1  -4   0  754.22    7.40
   3  -2   0  917.71    7.70
   5   1  -1  326.07    4.50
   6  -2  -1  619.74    8.40
  -9   4  -7   69.99   10.80
  -8   3  -5   25.20    7.90
  -8   7  -9   19.60   12.90
  -7   3  -4   65.59    7.00
  -7   8  -9   30.40   12.70
  -6  -1  -2  289.27    4.90
  -4   3  -2 1315.57   11.30
  -4   8  -6  177.18   10.30
  -2   8  -5   74.49    7.70
  -2  10  -8  134.59   11.70
  -1   3  -1  680.23    6.00
  -1   9  -6   18.00    7.90
  -5   2  -2  224.98    5.70
  -5   4  -3  643.04   10.30
  -4   0  -1    8.60    1.90
  -4  10  -9   70.39   13.80
  -3   4  -2   19.80    3.90
  -2   6  -3   90.69    5.90
   2  -3   0   16.70    2.90
  -9   3  -6  223.08   10.80
  -7   1  -3  150.18    6.40
  -7   6  -6   22.00    9.20
  -6   3  -3   80.09    6.20
  -6   9  -9   86.69   13.40
  -5   9  -8   11.90   11.40
  -5  10 -10   33.90   14.20
  -2   9  -6    0.90    8.20
   0  -3   0    1.90    2.00
  -9   7 -10   11.80   14.00
  -8   5  -6    4.30    9.50
  -8   6  -7   27.40   10.50
  -8   8 -10   31.80   14.40
  -7   5  -5  232.18   10.00
  -7   7  -7    4.10   10.40
  -6   0  -2   51.59    3.80
  -6   6  -5   20.50    8.00
  -6   7  -6   55.19    9.70
  -4   9  -7   59.29   10.60
  -3   7  -4   24.30    6.70
  -3   8  -5  467.45   11.60
  -3  10  -8   47.50   11.40
   1  -3   0  136.49    3.50
  -8   7  -8   -0.30   11.80
  -6   5  -4  273.07    9.40
  -6   8  -7   54.49   11.00
  -5   7  -5  105.79    9.10
  -3   2  -1  299.87    4.70
   2  -2   0  835.32    6.70
 -10   6 -10    0.80   13.60
  -8   2  -4  120.59    7.70
  -7   8  -8    4.20   12.10
  -5   6  -4   51.09    7.40
  -5   8  -6  111.89   10.40
  -5  10  -9   16.30   13.20
  -2   5  -2   10.30    4.20
  -2  10  -7   30.00   10.60
  -1  -6  -1   48.20    4.20
   0   8  -4  164.38    7.50
  -9   4  -6   64.39   10.20
  -8   8  -9   12.60   13.50
  -7   2  -3   46.10    5.80
  -7   4  -4  181.18    8.50
  -6   9  -8   71.29   12.80
  -4   1  -1   76.89    3.10
  -4  10  -8   71.39   12.50
   0   7  -3   -1.00    4.80
   1   7  -3   96.89    5.50
   5  -3  -1 2261.37   14.50
   5   0  -1  212.58    4.50
  -9   7  -9  185.38   15.00
  -7   9  -9  112.29   14.40
  -6   1  -2  306.57    6.10
  -5   9  -7   60.29   11.10
  -4   4  -2   87.29    5.40
  -4   7  -4  277.97    9.70
  -4   8  -5  123.99    9.40
  -3  11  -9   36.70   12.90
  -1   8  -4   39.40    6.60
   0  -6  -1   35.20    4.30
   0  -2   0 1466.75    6.90
   1  -6  -1   47.70    4.40
   1  -2   0   14.40    1.90
  -6   4  -3   14.70    5.90
  -5   3  -2  213.08    6.30
  -5   5  -3    6.40    5.90
  -4   9  -6  151.98   10.90
  -1   9  -5    4.20    7.30
   5  -2  -1  637.54    7.80
   5  -1  -1  324.07    5.60
 -10   6  -9   23.50   13.20
  -9   3  -5   82.79    9.00
  -8   3  -4    4.00    7.30
  -8   6  -6   70.29   10.50
  -8   7  -7   61.29   11.90
  -7   6  -5   60.99    9.10
  -7   7  -6   14.20    9.10
  -7   8  -7  145.99   12.60
  -6   7  -5   12.20    8.60
  -5  10  -8   18.00   13.40
  -4   6  -3  121.89    7.20
  -3   5  -2   11.70    4.60
  -2   8  -4    9.40    6.70
  -2   9  -5   85.19    9.10
   0   4  -1   44.80    2.70
   1  -1   0  361.86    3.40
   3  -5  -1   34.20    4.30
   4  -4  -1  366.26    6.80
  -9   6  -7   49.90   12.40
  -8   5  -5   38.20    9.40
  -8   8  -8    5.10   12.90
  -6   8  -6   55.79   10.50
  -6  10  -9    0.40   13.60
  -2  -5  -1  142.09    3.90
  -2   7  -3    2.50    5.60
  -9   7  -8   15.80   13.00
  -7   5  -4   36.50    7.70
  -7   9  -8    6.80   12.80
  -6   2  -2   15.60    4.70
  -6   6  -4    8.70    7.60
  -6   9  -7   83.89   12.50
  -5   8  -5  116.79   10.00
  -4  10  -7   38.30   11.50
  -3   3  -1  280.77    5.30
  -3  11  -8   55.09   13.00
  -2  10  -6   30.30   10.00
   0   6  -2   10.40    3.80
  -5   7  -4  107.99    8.80
  -5   9  -6   47.20   10.40
  -4   2  -1   41.10    3.20
  -3   8  -4  196.38    9.10
  -3   9  -5   25.60    8.60
   2  -5  -1  138.29    5.10
 -10   5  -7    3.60   12.00
  -5   4  -2  220.18    7.00
  -5  11  -9   -0.60   14.10
   4  -3  -1    7.00    3.70
  -9   4  -5    8.10    8.50
  -8   4  -4   31.80    7.70
  -6   5  -3  112.89    7.70
  -6  10  -8    8.70   13.20
  -5   0  -1  177.48    3.90
  -5   6  -3  601.14   11.60
  -5  10  -7   52.99   12.30
  -4   5  -2  134.09    6.50
  -4  11  -8   13.70   12.70
   3  -4  -1  101.19    4.70
  -8   7  -6    6.30   10.50
  -8   8  -7   34.10   12.70
  -7   7  -5   63.59   10.00
  -7   8  -6   28.60   10.90
  -6   3  -2   21.60    5.40
  -4   8  -4   75.59    8.60
  -4   9  -5   32.40    9.30
  -1  -5  -1  247.98    4.90
   1  -5  -1  253.27    5.50
  -9   6  -6   59.19   11.10
  -9   7  -7    2.00   12.20
  -9   8  -8    1.60   13.50
  -8   2  -3  130.09    7.30
  -8   6  -5   48.20    9.70
  -8   9  -8   66.19   14.00
  -7   0  -2  526.65    7.50
  -7   4  -3  178.08    8.10
  -7   9  -7    4.60   12.30
  -6   8  -5    7.40    9.70
  -4  10  -6   87.79   11.80
  -3  11  -7   13.90   12.10
   0  -5  -1  256.17    5.30
   4  -2  -1   49.00    3.70
   6  -2  -2   18.90    4.40
  -7   6  -4  283.97   10.90
  -6   7  -4   35.20    8.60
  -6   9  -6    3.60    9.80
  -5   1  -1  282.27    5.10
  -5  11  -8    8.80   13.30
  -4   3  -1    5.30    3.40
  -4   7  -3   75.39    7.60
  -1   9  -4   52.09    7.50
   0   8  -3   41.00    6.20
   4   1  -1   98.19    2.80
 -10   6  -7    0.60   11.90
 -10   7  -8  126.79   14.50
  -9   3  -4   44.60    8.30
  -9   5  -5   49.80    9.90
  -8   5  -4   30.10    8.40
  -7   1  -2   55.49    5.00
  -7  10  -8   78.79   14.60
  -6  10  -7   68.09   13.50
  -2   9  -4   25.50    7.70
  -2  10  -5   15.20    9.40
  -1   8  -3   18.50    6.00
   6  -1  -2  325.87    6.30
 -10   5  -6    1.30   10.70
  -8   3  -3  132.39    8.00
  -5   5  -2  312.87    8.60
  -5   8  -4  106.59    9.50
  -5   9  -5   23.20    9.80
  -4  11  -7   36.00   12.50
   2  -4  -1  173.98    4.90
   4  -1  -1   90.89    3.50
  -8   8  -6   49.20   12.00
  -7   5  -3   40.10    7.40
  -6   4  -2   60.29    6.20
  -6   6  -3  254.67    9.70
  -5   2  -1  597.34    7.70
  -5  10  -6   74.59   12.00
  -3   9  -4  141.19    9.40
  -3  10  -5   50.29   10.40
  -1   5  -1  215.78    5.10
   4   0  -1    9.70    2.40
  -9   7  -6   93.29   12.70
  -9   8  -7   86.79   14.20
  -8   7  -5   20.90   10.40
  -8   9  -7   58.29   13.80
  -7   8  -5   15.00   10.40
  -7   9  -6    6.90   11.80
  -5   7  -3  264.17    9.90
  -4   6  -2  151.08    7.30
  -3   8  -3   48.70    7.50
  -1   7  -2   35.60    5.50
   0   7  -2   64.59    5.20
 -10   7  -7    0.80   12.80
  -9   4  -4   18.00    8.20
  -9   6  -5   14.00   10.90
  -7   7  -4   33.70    9.30
  -7  10  -7  169.48   14.60
  -5  11  -7   42.90   13.20
  -4   9  -4   54.09    9.60
  -4  12  -8   22.40   13.80
  -3  11  -6    6.40   10.90
  -2   5  -1  124.49    4.90
   5  -3  -2  216.38    6.00
 -10   6  -6   19.10   11.80
  -8   6  -4  263.57   11.50
  -7   3  -2   57.59    6.40
  -6   8  -4  107.09   10.20
  -6   9  -5   40.90   10.70
  -6  10  -6    4.70   12.00
  -4   4  -1  360.36    7.10
  -4  10  -5    9.20   10.20
   1  -6  -2  308.87    6.80
   1   7  -2   31.50    4.70
  -5   3  -1 2192.88   15.00
  -4   8  -3   95.89    8.50
  -4  11  -6   -1.10   11.40
  -3   5  -1   29.00    4.70
  -3   7  -2  643.74   11.10
   1  -4  -1  254.47    5.00
 -10   5  -5    2.50   10.70
  -9   5  -4   58.59   10.00
  -7   6  -3  277.57   10.60
  -6   5  -2   16.10    6.30
  -6   7  -3  491.55   12.30
  -6  11  -7    4.10   13.70
  -5   6  -2  306.57    9.30
   0  -6  -2   14.00    4.20
  -9   8  -6    6.80   12.80
  -9   9  -7   16.50   14.20
  -8   8  -5   31.30   11.30
  -8   9  -6   54.59   13.10
  -6   0  -1  250.57    4.90
  -6   1  -1  653.13    7.90
  -5   9  -4   46.80    9.80
  -5  10  -5    2.80   10.60
  -2  -4  -1  187.88    3.50
  -2  10  -4   54.69    9.40
  -1  -6  -2  316.67    6.20
   3  -2  -1  351.56    5.20
   5  -2  -2  245.38    5.70
 -10   7  -6    5.00   13.20
 -10   8  -7   42.10   14.50
  -8   5  -3   17.90    7.90
  -8  10  -7   -0.90   13.80
  -7   4  -2    2.20    6.10
  -7   9  -5   67.79   12.00
  -7  10  -6   14.00   12.70
  -5  11  -6    7.20   12.60
  -4   7  -2  130.19    7.90
  -4  12  -7   51.79   13.60
  -1   9  -3    3.80    6.70
   0  -4  -1   53.79    3.10
   2  -3  -1  512.65    6.30
  -9   3  -3   41.50    7.90
  -8   7  -4   48.20   10.00
  -7   8  -4   10.60    9.90
  -6   2  -1  601.94    8.40
  -5   4  -1    5.20    4.80
  -4   5  -1  137.69    6.30
  -3  10  -4   11.10    9.10
  -3  11  -5   37.70   11.20
  -2   2   0  702.23    5.70
  -1  -4  -1  268.37    4.30
  -1   6  -1   46.70    4.80
  -9   6  -4  246.08   12.60
  -8   2  -2  323.07    8.50
  -6   9  -4   25.00   10.10
  -5  12  -7   17.60   13.80
  -2   6  -1  130.29    5.80
   0   6  -1   37.90    3.90
   2  -5  -2   11.80    4.10
  -7   5  -2   84.09    8.10
  -7   7  -3   54.09    9.20
  -6   3  -1   31.40    5.00
  -6   6  -2   58.19    7.10
  -6  11  -6   36.60   13.70
  -4  10  -4    3.80    9.60
  -4  11  -5    3.80   11.10
  -3   1   0 1969.40    9.00
  -2   8  -2   49.60    6.70
  -1   8  -2  609.14   10.30
   4  -3  -2 1419.46   11.40
   5  -1  -2   87.19    4.20
  -9   4  -3   47.00    8.20
  -9   9  -6  105.19   14.40
  -8   3  -2   23.20    6.80
  -8   6  -3  126.09    9.80
  -6   8  -3   36.80    9.20
  -5   7  -2  216.38    8.90
  -4   9  -3   94.49    9.20
  -3   2   0  787.12    6.90
  -3   6  -1  235.88    7.00
  -3   8  -2    7.80    6.70
  -2   3   0   14.30    2.50
   0   8  -2  379.06    8.50
   3  -4  -2   24.00    4.10
 -10   8  -6  170.78   15.20
  -9   8  -5    8.90   12.20
  -8   9  -5    5.00   12.20
  -8  10  -6    0.80   13.30
  -5   5  -1   82.29    6.40
  -5  10  -4   39.20   10.60
  -4  12  -6   50.59   13.00
   3  -1  -1  157.08    3.40
 -10   5  -4   29.80   10.00
  -8   8  -4   15.50   10.60
  -7   9  -4   21.20   10.80
  -7  10  -5  121.59   13.60
  -6   4  -1   11.10    5.50
  -5   9  -3   98.19    9.90
  -5  11  -5  107.09   12.90
  -4   6  -1  142.29    7.10
  -4   8  -2  203.08    9.30
  -3   3   0 2715.73   14.00
 -11  -3   4   67.09   11.80
 -11  -2   2   31.90   10.70
 -10  -4   6   23.50   11.10
 -10  -3   3   58.69    9.90
  -9  -4   5    7.50    9.60
  -8  -5   9   75.19   11.50
  -8  -5  10    4.30   12.00
  -8  -3   2   23.20    7.30
  -7  -5   8   14.80    9.30
  -7  -4   4  185.98    9.10
  -6  -5   8  276.47   10.80
  -6  -4   4  252.37    8.80
  -4   0  -2   27.10    2.40
   1   5  -3 1039.50    9.50
 -12  -2   3   14.10   11.80
 -11  -4   8   21.90   13.50
  -7  -5   9   99.19   10.60
  -7  -3   2   55.89    6.80
  -6  -5   9   74.29    9.80
  -5  -5   9  101.79    8.70
   0  -3   6   16.30    2.80
   2   3  -1  522.15    6.20
   4   1   4  989.80    8.00
 -12  -3   6   92.39   14.40
 -11  -4   9    7.90   14.30
 -10  -1   0   21.20    7.90
  -9  -2   1   89.59    8.20
  -7  -5  10   52.49   10.70
  -7  -1  -1  304.37    7.50
  -6  -3   2   15.50    5.60
  -6   1  -3    2.10    3.40
  -5  -3   2  217.48    6.50
  -5  -1  -1  292.67    5.60
   3   2   1  362.06    5.30
 -13  -2   5   -5.70   13.50
 -13  -1   3   39.20   13.40
 -11  -3   5   78.29   12.20
 -10  -4   7    9.60   11.70
  -9  -4   6   74.39   10.60
  -9  -3   3   36.10    8.60
  -7   0  -2  517.25    8.30
  -6  -1  -1  665.63    8.80
  -2  -4   7  519.15    8.30
   0   2  -2 7230.88   14.90
   1   3  -2  211.88    4.10
   3   3   0 3010.10   14.80
 -12  -3   7   32.60   14.00
 -12  -2   4   66.09   13.30
 -11  -1   1   46.50   10.10
 -10  -4   8   14.20   12.30
 -10  -3   4    5.30    9.60
  -7  -4   5  277.77   10.20
  -6   0  -2   55.09    4.10
  -5   0  -2   28.90    3.00
  -3  -3   3   50.79    3.80
  -3  -2   1  303.57    4.80
   5   3   3   20.80    4.60
 -11  -2   3   41.20   10.60
 -10  -4   9   35.00   13.20
 -10  -2   2  189.08   10.50
  -8  -2   1   71.69    7.20
  -6  -4   5   98.59    7.70
  -5  -4   5   92.99    6.80
  -1   4  -4 1017.90    7.10
   3   1   2  493.65    5.30
 -11  -3   6   12.70   12.20
 -10  -4  10   13.50   13.30
 -10  -4  11   25.30   14.10
  -9  -4   7   63.49   10.10
  -9  -1   0  157.38    8.30
  -8  -4   6   40.40    9.20
  -8  -3   3  146.79    8.30
   2   0   2  495.45    3.80
 -13  -1   4   26.50   13.00
 -10  -3   5  196.28   12.00
  -9  -4   8  111.79   12.10
  -9  -3   4   43.80    9.00
  -7  -4   6  106.69    8.90
  -4  -4   6   71.79    6.30
  -2  -3   4  206.88    4.80
  -1  -3   5  210.98    4.30
   0   5  -4  270.07    5.40
   3   4  -1   99.69    4.40
   4   3   1   10.00    3.70
   5   2   4   86.29    4.80
 -12  -2   5   56.19   13.10
 -11  -3   7   62.49   12.90
  -9  -4   9    4.20   11.60
  -9   0  -1  170.98    8.10
  -8  -4   7   51.79    9.80
  -7  -3   3  290.97    9.20
  -7  -2   1   23.40    5.70
  -6  -4   6  449.16   11.00
  -4  -3   3  567.74    8.50
  -4  -2   1   42.80    3.70
  -3  -4   7   91.49    6.10
 -12  -1   3  120.99   12.50
 -11  -2   4   20.40   10.70
  -9  -4  10  209.48   14.10
  -9  -4  11    7.10   12.60
  -9  -2   2  122.09    8.70
  -6  -3   3   76.69    6.50
  -6  -2   1  602.44    9.40
  -5  -4   6   47.10    6.50
  -5  -3   3   20.80    5.20
  -5  -2   1  589.14    8.40
   4   2   2  252.47    5.10
   4   4   0  158.68    5.60
 -13  -1   5    7.20   13.50
 -12  -2   6   99.59   13.90
 -11  -3   8  124.59   14.00
 -10  -3   6  138.49   12.10
 -10  -2   3  261.17   11.40
  -8  -4   8    7.40    9.70
  -8  -3   4    6.20    7.70
  -7  -4   7  387.56   11.80
   1   4  -3  232.28    5.10
 -11  -3   9   67.79   14.20
  -8  -4   9   11.60   10.40
  -8  -4  10   15.20   11.00
  -8  -4  11   40.80   12.10
  -6  -4   7  142.99    8.80
  -5  -4   7  273.37    9.30
  -4  -4   7  127.69    6.90
  -3  -4   8  191.28    7.40
  -2  -2   2  318.97    4.40
   0   3  -3 1104.79    7.20
   1   6  -4   24.90    4.60
 -13  -1   6   25.80   14.90
 -12  -2   7    6.20   13.70
 -12   0   2    0.80   11.20
 -11  -2   5   24.80   11.20
 -10  -3   7   65.49   11.90
 -10   0   0    4.00    7.40
  -8  -2   2  317.27    9.70
  -8   0  -1  642.04   10.30
  -7  -4   8  293.97   11.50
 -12  -2   8   47.60   14.20
 -11   0   1   58.69    9.90
  -7  -4   9   78.39   10.10
  -7  -4  10    5.50   10.40
  -7  -3   4   75.59    7.50
  -7  -1   0  406.76    8.40
  -6  -4   8   53.79    8.30
  -4  -4   8  184.88    8.20
  -3  -3   4  328.27    6.30
  -3  -1   0 1941.41    9.60
   5   3   2  207.68    6.10
 -11  -1   3    7.20   10.00
 -10  -3   8   32.60   12.10
 -10  -3   9   37.30   13.00
 -10  -2   4   32.60    9.60
  -9  -3   6  228.08   11.70
  -9  -2   3   10.00    7.90
  -8  -3   5   28.90    8.30
  -6  -4   9  205.18   10.60
  -6  -3   4   20.30    6.20
  -5  -4   8   74.89    7.70
  -4  -4   9  285.97    9.40
   4   1   3    9.10    2.90
 -11  -2   6   84.59   12.60
 -10  -3  10    6.50   13.30
 -10  -3  11   14.40   13.60
 -10  -1   2   81.59    9.10
  -7  -2   2  270.47    8.40
  -6  -4  10    3.80    8.80
  -6  -1   0  172.48    5.80
  -5  -4   9  121.49    8.60
  -4  -3   4   86.39    5.30
  -2  -3   5  182.58    4.80
  -1  -3   6   17.50    3.10
 -12  -1   5   90.19   13.10
  -9  -3   7   16.30   10.00
  -4  -1   0 2612.84   13.00
   5   2   3 1107.09    9.90
 -13   0   5   76.99   14.60
 -12   0   3    4.30   11.10
 -11  -2   7   17.90   12.30
 -10  -2   5   35.00   10.20
  -9  -3   8   13.80   10.50
  -9   0   0   -0.50    6.90
  -7  -3   5   75.09    7.90
  -6  -2   2   20.30    5.30
  -5  -1   0 1020.30    9.50
  -1  -2   3 1216.28    7.00
   3   0   3    9.40    2.00
 -12  -1   6    7.20   13.00
 -11  -2   8   13.70   12.80
 -11  -1   4   30.80   10.80
 -11   0   2    2.30   10.00
  -9  -3   9   90.99   12.30
  -9  -3  10   24.70   12.90
  -9  -3  11   19.70   12.60
  -9  -3  12  101.59   13.90
  -9  -2   4   88.79    9.20
  -8  -2   3  130.99    7.90
  -8  -1   1   22.70    6.30
  -7   1  -2   46.20    4.80
   0  -2   4  186.08    2.70
   3   3  -1  323.87    5.80
 -11  -2   9  119.89   14.60
 -11  -2  10   36.20   14.30
 -10  -1   3    2.10    9.30
 -10   0   1  151.58    9.30
  -9  -1   2   71.99    8.40
  -8  -3   7   19.80    9.10
  -5  -2   2  223.68    6.30
  -3  -3   5  256.07    6.40
   1   5  -4   32.60    4.10
   3   2   0  880.51    7.70
   4   3   0   23.70    3.90
 -13   0   6    7.10   13.90
 -12  -1   7   -3.20   13.50
 -10  -2   6   42.50   10.60
  -7  -3   6  250.87   10.00
  -6   0  -1  246.58    5.70
  -5  -3   5  148.99    7.00
  -1  -3   7   70.89    4.30
   0   4  -4  706.43    6.90
   2   2  -1 2278.57   11.00
   2   3  -2  333.77    5.30
   3   4  -2   23.80    4.00
   4   4  -1  363.46    7.10
 -13   1   4   29.80   13.60
 -12  -1   8   10.70   13.80
 -12   0   4    8.60   11.50
 -11  -1   5   24.90   11.00
  -9  -2   5    3.00    8.80
  -8  -3   8   34.20    9.60
  -8  -3  11   65.39   12.60
  -7  -2   3   42.80    6.60
  -7  -1   1  284.57    8.10
  -2  -3   6    5.90    3.80
   4   2   1   44.40    3.60
 -10  -2   7  147.69   11.40
  -8  -3   9   29.60   10.20
  -8  -3  10    6.90   10.70
  -8  -2   4  116.59    8.60
  -8   0   0   28.90    6.20
  -7  -3   7  255.17   10.40
  -6  -3   6   74.39    7.50
 -11   0   3    4.00    9.80
 -10  -2   8   23.00   11.70
 -10  -2  11   17.70   14.50
 -10  -1   4  380.36   12.60
  -6   1  -2  284.57    5.50
  -5   0  -1  181.28    4.40
  -3   0  -1 2932.91    9.90
   5   3   1 2143.79   14.30
 -13   1   5   18.80   13.90
 -12   0   5   11.90   12.00
 -11  -1   6   90.29   12.40
 -10  -2   9  125.29   13.50
 -10  -2  10    4.60   13.20
 -10   0   2    9.10    8.80
  -9   0   1  163.98    8.80
  -8  -1   2  109.79    7.60
  -7  -3   8   51.99    8.80
  -7  -3  11   28.10   11.00
  -6  -2   3   18.10    5.60
  -5  -3   6  190.88    7.70
  -4   0  -1    8.50    2.20
  -3  -3   6  432.76    7.90
   2   4  -3 1167.58    9.80
   3   1   1  155.08    3.40
 -12   1   3  118.29   12.10
 -11  -1   7   13.10   12.20
  -9  -1   3   13.90    7.70
  -8   1  -1   17.60    5.90
  -7  -3   9   29.60    9.10
  -7  -3  10   13.70    9.60
  -6  -3   7   61.09    7.70
  -6  -1   1  640.24    9.20
  -4  -3   6    8.50    5.10
  -2  -2   3  398.36    5.10
 -12   0   6   17.10   13.00
  -9  -2   7  115.19   11.00
  -8  -2   5  197.48    9.70
  -7  -2   4  121.99    7.70
  -6  -3   8    9.30    7.90
  -5  -2   3 1044.70   11.40
   5   2   2  233.38    5.50
 -13   1   6   25.10   13.80
 -11  -1   8  187.78   14.30
 -11  -1   9   21.60   13.20
 -11  -1  10   81.59   14.70
 -11   0   4   12.80   10.40
 -11   1   2   52.99   10.10
  -9  -2   8   12.50   10.20
  -9  -2  12  124.59   14.30
  -7   0   0   -2.40    5.00
  -6  -3   9   25.50    8.20
  -6  -3  10   12.70    9.10
  -6  -3  11   12.90    9.40
  -5  -3   7  103.19    7.20
  -5   1  -2   71.19    3.20
   1   2  -2 1803.02    8.90
   1   3  -3  181.78    4.10
 -12   0   7   37.90   13.60
 -12   1   4   34.80   12.40
  -9  -2   9   42.80   11.40
  -9  -2  10   40.80   12.10
  -9  -2  11   31.50   12.70
  -9   1   0  144.79    8.10
  -8  -2   6   42.90    8.70
  -5  -3   8   21.90    7.20
  -4  -3   7   75.29    6.10
  -3  -2   3   88.19    3.80
  -2  -3   8   13.70    5.00
   4   1   2  241.98    4.60
 -12   0   8    1.00   13.60
 -10  -1   6   17.50   10.30
 -10   0   3   44.20    8.90
  -9  -1   4   37.00    8.40
  -7  -1   2   45.60    6.10
  -6  -2   4   87.29    6.60
  -5  -3   9   34.80    7.90
  -5  -3  10   45.40    8.50
  -4  -3   8    6.60    6.30
   2   5  -4  113.99    5.00
   4   0   4  403.86    4.90
 -11   0   5    8.60   10.80
  -9   0   2   -2.10    7.50
  -8  -2   7   35.30    9.00
  -8  -1   3  465.25   10.80
  -7  -2   5   97.69    7.80
  -4  -3   9   22.70    7.00
  -4  -1   1   77.09    3.60
  -3  -3   8  325.77    8.00
  -1  -2   4   11.30    2.20
 -13   2   5    2.30   13.30
 -10  -1   7   23.00   10.80
  -8  -2  12   43.70   12.30
  -3  -3   9  222.08    7.80
  -3  -1   1  127.09    3.30
   1   4  -4  934.91    8.40
   4   3  -1    6.40    3.80
 -11   0   6    1.60   11.50
 -10  -1   8    6.70   11.50
 -10  -1  11   27.40   14.10
  -9  -1   5   28.30    8.80
  -8  -2   8    4.50    9.10
  -8  -2   9   16.20    9.90
  -8  -2  10   20.50   10.60
  -8  -2  11   16.80   11.50
  -7   1  -1  270.97    6.70
  -5  -2   4   77.49    5.70
  -1   2  -3 1905.21    6.30
   0  -2   5  169.68    3.10
   4   4  -2   87.99    4.90
   6   2   3   18.30    4.60
 -13   2   6   22.70   14.10
 -12   1   6    7.10   12.70
 -10  -1  10  182.18   14.60
 -10   0   4   -0.20    9.10
  -7  -2   6  485.75   11.20
  -6  -2   5  181.08    7.80
  -6  -1   2  306.37    7.50
   3   3  -2  477.75    6.80
 -11   0   7  125.79   13.10
  -9  -1   6   40.30    9.50
  -8  -1   4  116.99    8.40
  -7  -2  12   62.09   12.00
   1   1  -1   53.59    1.90
   3   4  -3  348.37    6.60
   4   2   0  179.78    4.80
 -12   1   7    2.70   13.60
 -11   0   8    6.50   12.50
 -11   0   9   19.90   13.50
 -11   0  10    1.70   13.90
 -11   1   4   31.30   10.90
  -9   0   3   70.19    8.60
  -7  -2   7  197.68    9.20
  -7  -2  11   95.29   11.60
  -7  -1   3  141.39    7.30
  -2  -2   4  205.88    4.30
  -1   3  -4 1606.24    7.40
   3   2  -1  321.67    5.30
 -12   1   8   14.50   13.80
 -12   2   4   54.29   12.00
 -11   2   2   37.00    9.60
 -10   0   5   48.20    9.90
  -9  -1   7  140.49   11.00
  -9  -1  12   10.60   13.30
  -7  -2   8   11.10    8.20
  -7  -2   9   20.10    9.00
  -7  -2  10   -0.90    9.40
  -7   0   1    5.80    5.10
  -6  -2   6  251.17    8.80
  -3  -2   4  568.34    7.30
   5   2   1  599.84    7.80
  -9  -1   8    7.20   10.20
  -9  -1  10   50.49   12.90
  -9  -1  11  111.79   13.60
  -8  -1   5  104.59    8.60
  -8   0   2  197.48    8.10
  -5  -2   5  157.28    6.80
  -5  -1   2   74.39    4.70
  -5   0   0   -0.90    3.10
   1   5  -5  192.88    5.50
 -10   0   6   47.70   10.40
 -10   2   1  278.97   10.50
  -9  -1   9   18.70   10.60
  -6  -2   7  104.89    7.90
  -6   1  -1  597.64    7.70
 -10   1   3    4.30    8.50
  -9   0   4  491.75   12.30
  -8  -1  13    7.50   12.70
  -7  -1   4   46.40    6.80
  -6  -2  11   33.60    9.40
  -4  -2   5  290.67    7.00
   2   3  -3  503.15    6.40
 -11   1   6   78.49   12.10
 -11   2   3   38.30   10.00
 -10   0   7   37.80   10.80
 -10   0  11   63.39   14.00
  -9   2   0  239.48    8.70
  -8  -1   6  298.47   10.80
  -8  -1  12   41.90   12.90
  -6  -2   8   49.40    7.60
  -6  -2   9  148.89    9.40
  -6  -2  10   24.60    8.60
  -6  -1   3    4.40    4.70
  -5  -2   6   42.90    6.00
   2   4  -4  181.78    5.20
   3   0   2  264.87    3.70
   6   2   2   17.80    4.70
 -10   0   8  105.89   12.30
 -10   0   9    6.60   12.20
  -3  -2   5 1049.40   10.10
   0  -2   6   10.70    2.40
   2   2  -2  371.86    5.10
   4   1   1   85.29    3.60
 -12   2   7   -3.00   13.20
 -11   1   7   16.70   12.20
 -11   1   8  175.38   14.20
 -11   1  10   91.39   14.70
 -10   1   4  347.77   12.60
  -9   0   5   36.60    8.70
  -8  -1   8   14.30    9.20
  -8  -1  10   94.89   11.80
  -8  -1  11   50.19   11.70
  -8   0   3   65.39    7.30
  -7   1   0  389.36    7.90
  -6   0   1  245.28    6.50
  -5  -2   7    4.40    6.00
  -5  -2  11   25.40    8.90
  -4   0   0 1129.29    8.30
  -2  -2   5  191.88    4.70
   3   1   0 2334.67   11.20
 -12   3   4   28.80   11.90
 -11   1   9   17.90   13.10
  -9   0  13   31.70   13.90
  -8  -1   9   31.20    9.80
  -8   1   1   11.20    5.80
  -7  -1   5  188.38    8.50
  -6   2  -2   16.80    3.60
  -5  -2   8   35.40    6.80
  -5  -2   9   36.90    7.80
  -5  -2  10   65.69    8.70
   4   0   3  399.66    5.00
   4   3  -2 1314.27   11.20
 -10   2   2  178.88    9.80
  -9   0  12    0.60   13.00
  -6  -1   4  123.19    6.70
  -5  -1   3  240.18    6.50
   0   3  -4 1039.20    7.10
   2   5  -5  345.47    7.00
   5   1   2   78.49    4.10
 -12   3   5   44.70   13.20
 -10   1   5   51.99   10.10
  -9   0   6   -3.50    8.20
  -7  -1   6   25.90    7.50
  -7  -1  12   38.10   11.30
  -3  -2   6   11.70    4.50
 -11   2   5   25.00   11.10
  -9   0  10    3.50   11.70
  -9   0  11   85.69   13.20
  -9   1   3    4.50    7.40
  -9   2   1   88.99    8.00
  -8   0   4  230.68    9.30
  -4  -2   8  213.48    8.00
  -4  -2   9   45.20    7.00
  -4  -2  10  200.58    8.90
  -2  -2   6  201.88    5.30
  -2  -1   2  145.79    3.00
  -1  -2   6  683.53    6.80
   0  -2   7  223.78    4.40
   0   2  -3  694.53    5.10
   5   2   0  939.61    9.50
 -12   3   6   74.79   13.50
 -10   1   6   10.70   10.10
  -9   0   8    4.60   10.00
  -9   0   9   10.30   10.70
  -7  -1   7   94.19    8.50
  -7  -1  10   29.30    9.60
  -7   2  -1   22.00    4.90
  -3   0   0   -1.40    1.60
   0   4  -5    6.20    3.30
 -12   3   7   21.60   13.50
 -11   2   6   81.49   12.50
 -11   3   3   32.60   10.10
 -10   1   7   24.60   10.80
 -10   1  11   28.10   13.70
 -10   2   3  244.08   10.80
  -8   0  13    1.90   12.50
  -7  -1   8  189.88    9.90
  -7  -1   9  364.16   12.00
  -7   0   3  345.67    8.90
  -6  -1   5   47.40    6.40
   3   3  -3   52.79    4.10
   3   4  -4   88.59    4.80
   6   2   1  576.14    8.50
 -12   3   8   36.80   14.20
 -11   2   7    7.10   12.40
 -11   2  10   36.40   13.90
 -10   1   8   12.30   11.60
 -10   1   9   27.20   12.40
 -10   1  10  193.18   14.50
  -8   0  12   33.00   12.90
  -6  -1  12   57.99   10.40
  -4  -1   3    5.50    3.40
  -3  -2   8   46.40    5.60
  -3  -2   9  251.77    8.00
  -2  -2   7  201.68    5.70
 -11   2   8    6.70   12.90
 -11   2   9  120.59   14.30
  -9   1   4   34.90    8.10
  -9   1  13   -1.90   14.50
  -6  -1   6   17.70    6.50
  -6   0   2   54.19    5.10
  -5  -1   4  104.69    5.50
  -2  -2   8   50.79    5.10
  -2  -2   9  185.38    6.90
   2   1  -1 7592.04   18.20
 -12   4   5   56.69   13.60
 -10   2   4   30.80    9.40
  -8   0   6   19.10    8.10
  -8   0  11    2.50   11.40
  -7   1   1  278.47    7.40
  -6  -1  11   75.79    9.90
  -1  -2   8  111.69    4.80
   1   3  -4 1431.86    9.40
  -9   1   5   45.50    8.70
  -9   1  12    3.30   13.20
  -9   2   2  106.49    8.10
  -8   0   7   23.60    8.70
  -8   0  10   45.10   10.90
  -7   0   4  594.84   11.10
  -7   0  13    8.50   12.30
  -6  -1   7  296.47    9.60
  -6  -1  10  209.88   10.40
   1   4  -5   94.69    4.40
 -12   4   6    5.40   13.20
 -11   3   5   66.89   12.10
  -8   0   8  249.88   11.50
  -8   0   9  194.98   11.50
  -6  -1   8   18.40    7.30
  -6  -1   9    8.80    7.60
  -5  -1   5   52.59    5.60
 -12   4   7  112.29   14.80
 -10   2   5   42.10    9.90
  -9   1   6   37.70    9.40
  -9   1  11   97.99   13.60
  -8   1   3  440.26   10.40
  -4   1  -1   73.69    2.80
  -3  -1   3  553.64    6.50
   1   2  -3 1497.25    8.50
   5   1   1  293.87    5.80
 -10   2   6   37.30   10.50
 -10   2  11   20.60   14.10
  -9   1   7  136.39   11.00
  -8   2   1   69.89    6.90
  -7   0   5  289.37    9.40
  -7   0  12   98.29   11.90
  -6   0   3   47.30    5.50
  -5  -1  11   34.10    8.50
  -4  -1   4  812.22    9.40
  -4   0   1    6.70    2.70
   4   1   0 2821.22   13.70
 -11   3   7   62.29   13.10
 -11   3   8  118.39   14.20
 -11   3   9   82.19   14.40
 -10   2   7  146.59   12.00
 -10   2  10    5.20   12.90
 -10   3   3   45.10    9.70
  -9   1   8    2.90   10.00
  -9   1   9   17.70   10.70
  -9   2   3    5.80    7.60
  -8   1  13    5.90   13.10
  -7   0  11    0.10   10.70
  -5  -1  10  129.59    9.30
   4   3  -3  569.14    8.00
   5   2  -1  582.34    8.10
 -10   2   8   18.30   11.60
 -10   2   9  140.69   13.60
  -9   3   1  167.18    8.70
  -8   1   4  125.09    8.30
  -7   0   6    0.20    7.10
  -7   1   2   45.70    5.80
  -6   2  -1  521.05    7.20
  -5  -1   7   -0.90    5.90
  -5  -1   9   46.70    7.70
  -5   0   2   25.60    3.90
   2   3  -4  216.98    4.90
   2   4  -5  495.45    7.40
   4   0   2   31.70    2.70
   6   1   2  297.97    6.30
 -11   4   4    4.00   10.70
  -8   1  12   43.40   12.50
  -7   0  10  605.44   14.60
  -5  -1   8  205.88    8.40
  -2  -1   3  392.86    4.80
 -12   5   6  118.29   14.20
  -9   2   4   81.49    9.20
  -7   0   7   27.90    7.20
  -7   0   8   54.79    8.70
  -7   0   9   22.60    8.90
  -6   0   4   91.39    6.40
  -5   1   0  964.00    8.70
  -4  -1   5   29.00    4.60
  -4  -1  11  135.19    9.10
   3   1  -1  143.89    3.80
   4   2  -2  234.78    5.60
   5   0   3   37.90    3.50
 -11   4   5   34.10   11.70
 -10   3   4    4.30    9.20
  -9   2  12  108.79   14.50
  -8   1   5  102.29    8.50
  -8   1  11   49.50   12.00
  -8   3   0  802.42   11.50
  -6   0  12  191.78   11.70
  -3  -1   4  173.88    4.70
  -8   1   6  313.57   11.00
  -8   1  10   83.29   11.10
  -8   2   2  292.07    8.90
  -7   1  13   16.50   12.60
  -4  -1  10   51.59    7.30
 -11   4   7   11.80   12.70
 -11   4   8   17.30   13.50
 -11   4   9    5.40   14.00
 -10   3   5  176.98   11.50
 -10   3  11   10.20   13.90
  -9   2   5    1.20    8.40
  -9   2  11   26.30   12.90
  -9   3   2   37.50    7.70
  -8   1   7   82.59    9.30
  -8   1   9   27.10   10.00
  -7   1   3  143.89    7.20
  -6   0   5 1021.00   13.10
  -6   0  11   -0.90    9.20
  -4  -1   7  106.59    6.50
  -4  -1   9  103.29    7.50
  -1  -1   3  506.15    4.30
   3   3  -4  333.67    6.30
   3   4  -5    4.90    4.30
 -10   3   6  128.19   11.80
 -10   3  10    2.30   13.00
  -9   2  10   48.50   12.30
  -6   0  10   46.80    9.40
  -6   3  -2   18.50    3.70
  -5   0   3   38.90    4.60
  -4  -1   8    0.30    5.60
  -3   0   1 3058.49   12.10
   0  -1   3  289.17    2.50
 -10   3   7   65.89   11.80
 -10   3   8   28.40   12.20
 -10   3   9   44.90   12.80
 -10   4   3   12.40    9.70
  -9   2   7  117.49   10.80
  -9   2   8    0.60   10.40
  -9   2   9   44.30   11.20
  -8   2  13   10.70   13.10
  -7   1  12   46.30   11.60
  -6   0   6  328.07    9.40
  -3  -1   5  140.69    4.80
   5   1   0 1048.80    9.50
   6   1   1  647.44    8.40
  -8   2   3  130.79    8.00
  -7   1   4   45.30    6.70
  -7   2   1   18.00    5.40
  -6   0   7  331.97    9.90
  -6   0   9    7.70    7.70
  -5   0  12    3.00    9.00
  -4   0   2   28.20    3.00
  -3  -1  10  214.08    8.30
  -2  -1   4  452.75    5.70
 -11   5   5   67.09   12.00
  -8   2  12   59.59   13.20
  -7   1  11   73.99   11.10
  -6   1   2  291.67    7.20
   3   2  -3  103.99    4.20
   5   2  -2  237.18    6.20
  -9   3  12  115.39   14.70
  -6   1  13   24.20   11.20
  -5   0   4  139.49    6.00
  -5   0  11   15.00    8.40
  -3  -1   6  841.82    9.60
  -3  -1   9  159.08    6.90
   0   1  -2 9692.33   14.60
   4   3  -4   87.09    5.10
 -11   5   7   20.60   13.30
 -11   5   8   24.80   14.00
  -9   3   4   42.10    9.10
  -8   2   4  102.39    8.20
  -8   2  11   13.40   12.00
  -7   1   5  206.18    8.30
  -7   1  10   28.60    9.60
  -6   2   0   77.19    4.60
  -3  -1   7  204.18    6.30
   1   1  -2  152.78    2.80
 -10   4   5   28.20   10.40
 -10   4  10    9.00   13.60
  -9   3  11   17.40   13.00
  -7   1   6   34.40    7.60
  -7   1   9  369.26   12.30
  -5   0  10   13.40    7.70
  -5   1   1  261.67    5.60
   5   0   2   26.70    3.50
 -10   4   8    4.30   13.00
 -10   4   9   29.30   13.20
  -9   3   5   65.79    9.30
  -9   3  10   20.00   12.50
  -8   2   5  176.38    9.40
  -8   2  10   24.80   10.70
  -7   1   7  101.49    8.20
  -7   1   8  202.58    9.70
  -7   2   2  264.17    8.10
  -7   2  13   10.80   12.10
  -6   1  12   61.79   10.70
  -5   0   5  217.98    7.10
  -4   1   0 2401.66   11.50
  -2  -1   5  262.27    4.90
   4   0   1    7.20    2.50
  -9   3   6  205.78   11.80
  -9   3   9   85.99   12.30
  -9   4   2  220.08    9.90
  -8   2   6   49.99    8.70
  -8   2   9   12.60   10.10
  -8   3  13   91.89   14.20
  -6   1   3    1.60    4.90
  -5   0   6    8.40    5.60
  -5   0   9    3.00    6.90
  -2  -1   9  342.07    7.80
  -1  -1   4   64.29    2.50
   2   1  -2  191.38    3.60
   4   2  -3  279.87    6.10
 -11   6   6   67.69   14.10
  -9   3   7   16.20   10.10
  -9   3   8   22.30   10.70
  -8   2   7   28.90    8.90
  -8   2   8   -1.00    9.30
  -7   2  12   67.79   12.00
  -7   3   0   34.20    5.40
  -6   1  11   77.89   10.20
  -5   0   7   34.40    6.30
  -5   0   8   98.99    7.40
  -4   0  11  680.13   13.10
  -2  -1   6  172.28    4.90
  -2  -1   8  189.78    6.20
   1   3  -5  228.78    4.90
   2   0   0  127.89    2.60
   6   1   0  179.68    5.70
 -11   6   7  100.49   14.40
  -9   4  12   13.40   14.00
  -8   3  12   40.30   13.20
  -2  -1   7   40.50    4.20
   0   3  -5  587.24    5.90
   2   3  -5  194.28    5.20
   2   4  -6  148.29    5.40
 -10   5   4   18.80   10.70
 -10   5  10  133.89   15.20
  -9   4   3   43.90    8.90
  -7   2   3   43.20    6.60
  -7   3  14   19.80   13.60
  -6   1   4  124.19    6.70
  -6   1  10  212.88   10.60
  -3   0   2  219.08    4.20
   5   1  -1  293.97    6.10
  -9   4  11    8.70   13.10
  -7   2  11   96.29   11.40
  -6   2  13   75.99   12.60
  -5   1  12   30.30   10.00
  -4   0   4  353.16    6.80
  -4   0  10  420.96   10.50
   3   1  -2  459.65    5.80
 -10   5   6    3.60   11.90
 -10   5   8    2.40   12.70
 -10   5   9   -1.70   13.20
  -8   3   3  134.79    8.10
  -8   3  11   75.69   12.60
  -6   1   5   43.60    6.40
  -6   1   9    7.40    7.90
  -6   2   1  546.65    8.30
  -6   3  -1   37.10    4.30
 -11   7   7   38.90   14.50
 -10   5   7    3.50   11.80
  -9   4   4   21.80    8.60
  -9   4  10  199.08   14.40
  -8   3  10   13.30   11.00
  -8   4  13   75.99   14.80
  -7   2   4  120.49    7.50
  -7   2  10    0.70    9.50
  -7   3  13    3.80   12.60
  -6   1   6   17.10    6.60
  -6   1   7  298.67    9.70
  -6   1   8   20.00    7.60
  -4   0   9   71.39    7.00
  -1  -1   8  624.14    8.00
   3   0   0   -0.20    2.00
  -9   4   5    5.40    9.00
  -9   4   9   11.10   12.00
  -8   3   4    5.00    7.20
  -8   4   1  364.56    9.60
  -7   2   9   11.80    9.10
  -7   3   1  238.78    7.50
  -5   1  11   35.90    9.30
  -4   0   5  232.48    6.40
  -4   0   8   55.19    6.60
  -1  -1   6  306.17    5.10
  -1  -1   7   42.10    3.60
   1   2  -4   11.20    2.60
   2   2  -4  237.38    4.70
   5   0   1  195.18    4.90
   6   0   2   60.49    4.50
  -9   4   6   66.59   10.50
  -9   4   7   66.99   10.90
  -9   4   8  107.69   12.00
  -9   5   2  313.77   11.00
  -8   3   9   20.80   10.60
  -7   2   5  104.29    7.90
  -6   2  12   31.20   10.60
  -4   0   6   59.79    5.40
  -4   0   7   75.89    6.00
   4  -1   4 1017.50    6.00
  -9   5  11   40.80   13.80
  -8   3   5   33.10    8.00
  -8   3   6   48.30    8.70
  -8   3   7   21.30    9.20
  -8   3   8   25.90    9.80
  -8   4  12   88.29   14.00
  -7   2   6  471.75   11.60
  -7   2   7  206.18    9.90
  -7   3  12    9.70   12.00
  -7   4  14   33.90   13.90
  -6   3  14   -1.60   12.50
  -1   3  -5  264.57    3.70
 -10   6   5    5.60   11.70
  -6   2   2   20.60    5.10
  -6   2  11   39.80   10.60
  -5   1   3  239.98    6.20
  -5   1  10  135.99    9.10
  -5   2   0  879.91    8.40
  -5   2  13   43.60   11.40
  -4   1   1   76.59    3.40
  -4   1  12    9.10    9.00
  -3   0   3    7.10    2.50
  -3   0  10    4.40    6.20
   0  -1   8    1.20    3.60
   4   0   0 1317.87    9.20
 -10   6   6   21.50   12.00
 -10   6   8   39.30   13.40
  -9   5   3   47.60    9.20
  -9   5  10   38.70   13.20
  -8   4   2  138.09    8.40
  -8   4  11   40.70   12.80
   0  -1   5  476.75    4.50
   0   2  -4  251.37    3.70
   4   2  -4  170.28    5.60
  -7   3  11   33.20   11.10
  -6   3  13   11.70   12.40
  -5   1   9   45.70    7.60
  -3   0   9   37.00    6.30
   0  -1   7  127.99    3.90
   5   1  -2   82.79    4.70
  -9   5   4   50.99    9.40
  -9   5   9   36.80   12.50
  -8   4  10   21.20   11.70
  -7   4  13   14.00   13.00
  -6   2  10   22.30    9.00
  -5   1   4  108.49    5.50
   0  -1   6  990.60    7.00
   6   0   1  259.87    6.00
  -9   5   5   38.70    9.80
  -9   5   8   38.80   12.10
  -8   5  12   39.30   13.90
  -7   3  10   19.20   10.20
  -7   4   0   24.90    5.50
  -6   2   3   20.10    5.30
  -6   3   0   53.19    4.70
  -5   1   5   61.99    5.90
  -5   1   8  219.78    8.40
  -5   2  12   82.39   10.50
  -4   1  11  137.99    9.10
  -4   2  -1   37.10    2.60
  -3   0   4  117.19    4.10
  -3   0   8  217.28    7.30
  -3   1   0 1891.71    8.60
 -10   7   5   22.60   12.40
 -10   7   7   -2.20   13.60
 -10   7   8  108.09   14.90
  -9   5   6  159.48   11.70
  -9   5   7   83.39   11.40
  -8   4   9    6.00   10.70
  -7   3   3  272.47    8.60
  -6   2   9  163.58    9.80
  -6   4  14   55.09   14.10
  -5   1   6   94.19    6.60
  -5   1   7   -2.80    5.60
  -2   0   2  332.37    4.00
  -2   0  10   68.09    6.80
   5   0   0   -0.90    3.50
 -10   7   6    7.70   12.20
  -9   6  10   45.90   13.80
  -8   4   4   27.80    7.80
  -8   4   8    9.70   10.00
  -8   5   1   64.49    7.90
  -7   4  12    8.10   12.60
  -6   2   4   88.39    6.50
  -6   3  12    4.90   10.90
  -3   0   5  568.14    7.70
  -3   0   6   48.90    4.60
  -3   0   7  105.89    5.60
  -8   4   6   42.50    9.10
  -8   4   7   48.00    9.90
  -8   5  11   16.90   12.90
  -7   3   4   71.59    7.20
  -7   3   8   51.19    9.30
  -6   2   8   53.79    7.60
  -5   2  11   31.90    9.60
  -4   1   2  210.98    4.90
  -4   1  10   57.69    7.70
   1  -1   7   34.70    2.80
   3   1  -3  661.53    7.30
  -9   6   3   23.90    9.50
  -9   6   9   81.99   13.90
  -7   3   5   78.79    7.80
  -7   3   7  243.48   10.60
  -7   5  13   10.40   14.40
  -6   2   5  179.38    7.50
  -6   2   6  255.87    9.00
  -6   2   7  118.99    7.80
  -5   2   1  551.44    7.40
   2   1  -3  492.75    5.70
   2   3  -6    4.80    4.00
   3   3  -6  478.95    7.80
   4  -1   3    7.10    2.50
 -10   8   7   35.00   13.60
  -9   6   4  227.48   12.10
  -9   6   8   79.89   12.90
  -8   5  10    7.30   12.00
  -7   3   6  243.18    9.50
  -7   4  11   11.00   11.50
  -6   3  11   20.50   10.30
  -6   4  13   11.50   13.00
  -5   3  13    6.40   10.90
  -4   1   9  107.39    7.90
  -2   0   9    0.00    5.30
   4   1  -3    8.40    3.40
  -9   6   6   53.19   11.60
  -9   6   7   56.09   12.20
  -8   5   2   13.40    7.60
  -6   3   1   35.20    5.00
  -5   2  10   67.09    8.60
  -3   1  11   13.70    7.60
   1   3  -6   21.90    3.80
   3   0  -1 3788.52   14.20
   6   0   0  671.53    8.50
  -8   5   9   60.49   11.70
  -7   4  10    2.40   10.40
  -5   3  -1 1982.20   11.60
  -4   1   3    6.40    3.50
  -4   2  12    4.70    8.70
   4   0  -1    8.00    3.00
   5   1  -3  265.67    6.40
  -8   5   3   19.60    8.10
  -8   6  11   13.80   13.60
  -7   5  12   12.90   13.00
  -6   3  10   11.80    9.20
  -6   4  -1   10.10    4.30
  -4   1   8    3.80    5.90
  -2   0   3  129.29    3.10
   1   1  -3  705.13    5.70
   2   0  -1 6834.82   16.50
   3   2  -5 1173.88   10.40
  -8   5   8   13.70   10.40
  -7   4   9   68.99   10.50
  -6   4  12   17.10   11.80
  -5   2   2  210.48    5.80
  -4   1   4  842.02    9.60
  -4   1   7  110.39    6.60
   5   0  -1  201.08    5.40
  -9   7   8    9.90   12.90
  -8   5   4   24.90    8.20
  -8   5   5   34.30    9.40
  -8   5   6    3.90    9.10
  -6   3   2   18.80    5.40
  -6   3   9   19.90    8.70
  -4   1   5   29.80    4.80
  -4   1   6  368.96    8.10
  -3   1  10  224.78    8.60
  -2   0   7    1.90    4.20
  -9   7   4   10.20   10.00
  -9   7   5    2.70   11.20
  -9   7   6   92.09   13.00
  -9   7   7    2.50   12.20
  -8   6  10   37.10   12.10
  -5   2   8   40.90    7.30
  -4   2  11   87.29    8.90
  -4   3  13   52.49   11.10
  -3   1   1  129.29    3.20
  -2   0   4  455.25    5.70
  -7   4   3  159.88    7.90
  -7   4   7  378.56   12.00
  -6   4  11   -0.80   10.30
  -6   5  13   23.60   12.90
  -5   2   3 1071.39   11.30
  -5   3  11   32.10    9.40
  -5   4  13   -2.50   11.30
  -4   2   0  166.88    3.90
  -2   0   5 2289.87   12.80
  -2   0   6  176.78    4.90
  -1   0   9    0.30    4.90
  -9   8   8    4.70   14.20
  -8   6   9   52.59   12.40
  -7   4   4  169.68    8.50
  -7   4   5  269.37    9.90
  -7   4   6  107.59    9.10
  -7   5  10   49.99   11.40
  -7   6  12    4.70   13.40
  -6   3   3   77.59    6.10
  -5   2   7    4.60    6.30
  -3   1   9  160.48    7.70
  -3   2  12   11.30    8.70
   0   3  -6   17.00    3.20
   1   2  -5  968.40    7.80
   4  -1   2  252.47    4.10
   6   0  -1  274.97    6.40
  -8   6   2  100.39    8.40
  -8   6   8  111.39   12.10
  -6   3   4   21.80    6.00
  -6   3   7   70.79    7.60
  -5   2   4   84.89    5.40
  -5   2   5  168.98    7.10
  -5   2   6   41.90    6.20
  -5   5  14   16.90   13.10
  -4   2  10  217.08    9.50
  -9   8   6   14.20   12.80
  -9   8   7   78.49   13.40
  -8   6   3  101.39    9.40
  -8   7  10  136.99   14.40
  -6   3   5  116.29    7.50
  -6   3   6   72.79    7.10
  -6   4   0  127.09    5.60
  -6   4  10    5.30    9.60
  -6   5  12    8.20   12.00
   3   1  -4  200.88    5.00
   4   1  -4  920.61    9.60
   5  -1   2   89.09    3.80
  -9   8   5   15.40   11.50
  -8   6   4  235.68   11.20
  -8   6   6   70.49   11.00
  -8   6   7   29.20   10.60
  -7   5   1   46.30    6.70
  -7   5   9  103.09   11.30
  -5   3   0   62.69    3.90
  -5   3  10   53.49    8.90
  -5   4  12   14.90   10.60
  -4   3  12   24.60    9.60
  -8   6   5   44.90    9.60
  -8   7   9    8.90   12.90
  -7   7  12   39.70   14.10
  -6   6  13   18.10   13.50
  -4   2   9   47.90    7.20
  -2   1  10   79.19    7.10
   4   0  -2   34.60    3.60
   5   0  -2   27.90    4.10
  -9   9   7   12.40   13.60
  -7   5   8   19.40    9.90
  -6   4   9  242.88   11.40
  -3   1   2  399.06    5.20
  -3   2  11   10.60    7.50
  -9   9   6   90.99   13.70
  -8   7   8   -0.40   12.10
  -7   5   2   76.59    7.00
  -7   5   7   90.79    9.90
  -7   6  10   24.70   11.90
  -6   5  11   39.20   11.40
  -5   3   9   38.90    8.10
  -5   5  13  102.59   12.90
  -4   2   1   41.80    3.30
  -4   4  13   38.00   11.10
  -1   0   2  364.56    3.20
   2   1  -4  580.94    6.50
   3   2  -6   15.70    4.50
  -8   7   7   49.99   12.30
  -7   7  11   13.40   13.10
  -6   4   1    8.00    4.60
  -6   4   8   55.89    8.90
  -6   6  12   48.80   14.00
  -5   4  11   -3.90    9.60
  -4   2   8  218.08    8.40
  -4   3  11   76.49    9.20
  -1   0   7  108.99    4.30
  -8   7   3   73.29    9.80
  -8   7   6   10.40   11.00
  -8   8   9   12.60   13.40
  -7   5   4   31.60    7.50
  -7   5   5  236.98   10.00
  -7   5   6   66.49    9.00
  -7   6   9   22.20   10.90
  -5   3   1 2096.09   13.90
  -5   3   8   30.40    7.50
  -3   1   3  606.54    6.90
  -3   1   6  909.21   10.40
   4  -1   1   95.49    3.30
   5  -1   1  317.37    5.60
  -8   7   4   50.79   10.40
  -8   7   5   20.80   10.00
  -6   4   7  134.79    9.20
  -6   5  -1   20.80    5.00
  -6   5  10   13.00   10.40
  -3   1   4  189.48    5.00
  -3   1   5  156.68    5.20
  -3   2  10   68.69    7.50
  -2   1   9  367.46    8.30
  -1   0   6  215.78    4.80
   0   1  -3  515.55    4.10
  -8   8   8    8.00   12.80
  -7   7  10   21.30   12.70
  -6   4   2   54.59    5.60
  -5   5  12   28.80   11.50
  -4   2   7   12.00    5.80
  -3   3  12   10.30    8.60
   0   2  -5  241.58    4.00
   2   0  -2  458.85    5.10
   6  -1   1  721.13    8.20
  -8   8   7   24.00   12.90
  -8   9   9   78.39   14.60
  -7   6   1   60.09    7.50
  -7   6   8   11.60   10.10
  -7   8  11   13.40   13.90
  -6   4   3    9.10    5.70
  -6   4   6  467.75   11.40
  -5   3   7  105.99    7.30
  -5   4  10   77.69    9.70
  -5   6  13   29.30   13.00
  -4   2   2  233.28    5.30
  -4   3  10  164.58    9.40
  -4   4  12    4.10    9.90
  -1   0   3 2605.44    9.60
   4   1  -5   39.20    4.60
  -6   4   4  234.98    8.40
  -6   4   5   95.89    7.60
  -6   5   9   84.79   10.40
  -6   7  12   15.60   13.50
  -5   3   2  206.08    6.10
  -5   3   6  202.08    8.20
  -4   2   6   58.59    5.50
  -2   2  11   89.59    8.20
  -1   0   5  232.38    4.30
  -1   1  10  180.78    7.30
   0   0   8   47.90    4.20
   3  -1   1  169.28    3.20
   5   0  -3   41.90    4.50
  -8   8   6   49.50   11.70
  -8   9   8   84.59   14.20
  -7   7   9  134.79   13.20
  -5   3   3   18.50    4.90
  -5   3   5  155.88    7.20
  -5   4  -1    2.50    3.60
  -4   2   3  270.07    6.00
  -4   2   4  179.58    5.90
  -4   2   5  319.97    7.50
  -4   5  13   39.20   11.60
  -4   6  14   10.80   13.10
  -3   2   9  272.87    8.70
   4   0  -3  414.66    6.50
  -8   8   4   22.00   10.00
  -7   6   2    9.70    7.30
  -7   6   6   16.60    9.00
  -7   8  10   57.99   13.90
  -6   5   0    0.30    5.30
  -6   6  10  102.79   11.80
  -5   3   4   97.79    6.20
  -5   4   9  126.79    9.60
  -5   5  11    7.30   10.30
   1   1  -4   90.89    3.00
   3   1  -5  167.78    5.10
   5  -1   0 1172.78    9.60
  -7   6   3  279.97    9.90
  -7   6   4  285.97   10.90
  -7   7   8   81.69   11.50
  -5   6  12  105.49   13.20
  -5   7  13   62.79   14.00
  -4   3  -1    8.50    2.60
  -4   3   9   19.90    7.30
  -4   4  11    6.60    9.00
  -3   3  11   -2.10    7.80
   4  -1   0 3187.08   13.70
   6  -1   0  190.18    5.70
  -2   1   7   48.30    4.90
   1   2  -6  891.91    8.20
  -8   9   5    6.30   11.50
  -8  10   7    2.00   13.70
  -7   7   7    6.10   10.20
  -7   8   9   34.40   12.90
  -7   9  10   17.80   14.00
  -6   5   7   27.30    8.50
  -5   4   8   81.19    8.60
  -4   5  12   22.30   11.10
  -4   7  14   27.30   14.50
  -3   2   8   47.10    6.10
  -2   2  10  847.52   12.70
  -1   1   9   44.50    5.70
  -8  10   6   10.60   13.00
  -6   5   6   27.70    7.90
  -6   6   9   47.40    9.80
  -5   5  10  108.29    9.90
  -4   3   8   10.30    6.70
  -4   6  13   60.69   12.70
  -3   4  12    0.50    9.80
  -7   7   6   23.60    9.90
  -7   8   8    3.60   11.90
  -6   7  10    1.90   12.00
  -6   8  11   21.00   13.50
  -5   6  11   48.70   11.50
  -4   4  10   58.69    8.70
   2   1  -5  322.07    5.50
  -4  10  -9   82.99   12.80
  -4  10  -8   85.79   12.60
  -2   1  -3  515.15    4.40
  -4   8  -5  152.18    9.70
  -3   2  -5 1377.36    9.60
  -3   5  -2   21.50    4.80
  -3  11  -3   12.20   10.50
  -3  12  -4    1.00   12.30
  -2  12  -1   36.20   11.90
  -2  13  -2   22.50   13.70
  -1   5   2  194.08    5.10
  -1  13   0    4.90   11.80
  -1  14  -1   60.89   13.60
   0   4   3  201.58    3.80
  -4   6  -5   33.70    6.60
  -4   9  -5   41.30    9.60
  -4  11  -9   16.40   14.00
  -1  12   1   -1.30   10.10
  -4  11  -7   51.49   13.20
  -3  13  -5   55.69   14.20
  -2   4   0  283.27    5.40
  -2   7   1  118.49    6.80
  -4   5  -5   30.40    5.70
  -4   8  -4   85.29    8.80
  -4  10  -5    7.00   10.20
  -4  11  -6   -1.70   12.00
  -3  11  -2   54.09   10.80
  -2   9   1   12.10    7.10
  -4   9  -4   71.19    8.90
  -4  12  -8   20.80   14.10
  -3   3  -3   59.99    3.70
  -3   4  -2   26.90    4.00
  -3  13  -4   45.80   13.70
  -2  13  -1   21.60   12.60
  -1  11   2   53.79    9.30
   4  -1   3    8.60    3.00
  -4  10  -4   -1.60   10.00
  -4  11  -5    5.60   11.60
  -3  10  -1   13.20    8.90
  -2  14  -2   19.40   14.10
   0   7   4   58.59    5.40
  -4  12  -6   51.29   13.80
  -3   2  -4  734.13    7.20
  -3  12  -2   10.50   12.00
  -3  13  -3   18.60   13.80
   0   2   2 5602.54   10.20
  -4   4  -5   61.79    5.50
  -4   5  -4   14.10    5.40
  -4   7  -3   92.09    7.30
  -4  11  -4    0.80   11.30
  -4  12  -5    2.90   12.70
  -3   5  -1   37.10    4.90
  -3  11  -1   13.70   10.20
  -2   5   1  153.18    5.10
  -2  11   1   14.70    9.20
  -1   4   2    6.90    2.50
  -1   8   3   22.00    6.20
  -1   9   3    5.30    7.00
   0   6   4  128.29    5.10
   4  -4  -2  116.19    5.40
  -5   8  -8    3.80   10.10
  -4  10  -3  127.59   11.20
  -3   8   0   46.50    7.20
  -2  13   0   10.00   12.60
   4  -3   0   33.50    4.00
  -5   8  -7    4.30    9.30
  -5   9  -8   12.50   11.00
  -5   9  -7   59.89   11.40
  -4  12  -4   19.90   12.70
  -3  13  -2   40.30   13.50
  -5   6  -8   16.90    8.20
  -5  10  -9   11.90   12.50
  -4   3  -6   12.90    4.70
  -4   8  -2  231.98    9.90
  -4   9  -2  314.07   11.50
  -4  11  -3    7.30   10.70
  -3  10   0   63.49    9.20
  -3  12  -1   29.70   11.70
  -2   8   2   63.99    7.10
  -2  12   1   44.50   10.90
  -1   6   3  355.46    6.90
  -5   6  -7   19.60    8.00
  -5   7  -6   91.59    8.80
  -5   9  -6   56.89   10.70
  -5  11  -9    2.80   14.10
  -5  11  -8   -3.40   13.80
  -4   4  -4   84.89    5.70
  -2   2  -1 2332.27   10.30
  -2   3   0   21.90    2.40
   3  -4  -4  110.09    4.90
   3   0   3   11.10    2.30
  -5  10  -6   82.39   12.10
  -5  11  -7   55.29   13.50
  -4  12  -3   34.50   12.70
  -4  13  -4   56.79   14.10
  -3   3  -2  544.75    6.90
  -3  11   0  144.89   11.20
  -2  10   2  125.89    9.20
  -2  14   0    3.80   13.40
   1  -3  -5  295.17    4.90
  -5   7  -5  106.09    9.10
  -5   8  -5  142.69   10.00
  -5   9  -5   35.00    9.80
  -5  10  -5    6.40   10.60
  -5  11  -6   15.30   13.00
  -4  11  -2  140.49   12.10
  -3  13  -1   47.70   13.20
  -2  11   2   14.90    9.70
  -2  13   1   11.50   12.00
   0   5   4  275.97    5.00
   1  -2  -2 2282.67    9.60
  -5   5  -7   52.79    7.30
  -5  12  -7   17.40   14.30
  -4   3  -5  176.18    5.70
  -3  12   0    8.30   11.20
  -2   4   1  189.98    4.70
  -2   6   2   67.19    5.10
  -5   6  -5  127.79    8.30
  -5   8  -4  104.69    9.40
  -5   9  -4   60.09   10.10
  -5  11  -5  127.09   13.50
  -4   8  -1  540.25   12.10
  -4   9  -1  259.27   10.90
  -4  12  -2   14.80   12.40
  -4  13  -3   69.29   14.20
  -3   2  -3  113.89    3.60
  -3   5   0  356.36    7.40
  -3   8   1  189.08    8.50
  -3   9   1   84.59    8.30
  -3  10   1    9.20    9.10
  -1   5   3 1117.59    9.50
   0   3   3  998.00    5.70
   2  -3  -3  631.34    6.70
   3  -4  -5    6.10    4.30
  -5  10  -4   41.80   10.80
  -4   7  -1  315.27    9.50
  -4  10  -1   60.19    9.30
  -3   7   1   51.79    6.30
  -3  14  -1    9.70   14.00
  -2   1  -2  185.78    2.80
   1   3   4 1278.57    4.90
  -5  11  -4   64.69   12.60
  -5  12  -5   16.20   13.50
  -4   2  -7   11.90    4.20
  -4   4  -3   19.50    4.60
  -4  11  -1   90.29   11.30
  -3  11   1    9.30    9.80
  -3  13   0   19.10   12.50
  -1   2   1  264.47    3.10
  -1   8   4   41.00    6.60
   4  -3  -1    4.80    3.80
  -5   8  -3    9.40    8.20
  -5   9  -3  114.59   10.50
  -5  10  -3   23.70   10.40
  -4  13  -2   34.50   13.70
  -2   9   3  559.04   11.80
   1  -3  -6   23.80    3.40
   3  -3  -2  600.64    7.30
   6  -1   3    3.30    4.30
  -5   6  -4   52.19    7.10
  -5  12  -4   77.39   13.70
  -4   3  -4   94.99    4.80
  -4   6  -1  156.98    7.30
  -4  12  -1  183.68   13.70
  -3   6   1  262.67    7.50
  -3  12   1   34.80   11.30
  -2   5   2    9.20    3.60
  -2   8   3  521.15   10.50
  -2  10   3  167.58    9.90
  -1   7   4  180.88    6.90
   2  -2  -1 2793.82   12.00
  -6   9  -8   94.29   12.30
  -6  10  -8   10.30   13.20
  -5  11  -3    7.90   11.60
  -4   2  -6   55.39    4.40
  -4   9   0   51.09    8.60
  -4  10   0   13.20    9.10
  -6  11  -8   16.30   14.30
  -5  12  -3  124.49   13.90
  -4   8   0  101.79    7.80
  -4  11   0   92.59   11.10
  -4  13  -1   11.90   13.40
  -3  13   1   57.29   13.30
  -2   7   3    7.00    5.50
  -6   9  -6    0.70   10.60
  -6  10  -6    1.70   11.80
  -6  11  -7    5.10   13.60
  -5   4  -6   59.19    6.30
  -5   5  -4  709.93   11.40
  -5   8  -2   65.89    8.60
  -5  10  -2   44.90   10.60
  -4   7   0   82.29    7.20
  -3   3  -1  328.47    5.60
  -3   4   0   68.79    4.20
  -3   8   2    7.00    7.00
  -3   9   2   60.49    8.10
  -3  10   2  101.79    9.40
   2  -3  -4  269.07    5.20
  -6   7  -7   14.10    8.80
  -6   8  -6   68.49   10.10
  -6  11  -6   30.00   13.60
  -5  11  -2   12.50   11.20
  -5  13  -3   25.80   14.30
  -4   4  -2  105.99    5.40
  -4  12   0   31.90   12.20
  -3  11   2   43.20   10.10
  -6   7  -6   55.89    9.50
  -6   9  -5   59.09   10.90
  -6  10  -5   21.10   12.00
  -5   7  -2  234.88    9.50
  -3   1  -4  198.18    3.70
  -3   5   1   40.20    4.70
  -3  12   2    8.80   11.60
  -1   4   3  238.18    4.50
   0   4   4  680.73    5.80
  -6   8  -5    4.60    9.10
  -6  11  -5   44.90   13.30
  -5   4  -5   99.09    6.10
  -4   2  -5  324.37    5.80
  -4   3  -3  631.64    8.10
  -4  13   0  115.69   13.90
  -3   2  -2 2976.40   13.30
  -3   7   2  722.83   11.20
  -2   6   3  113.19    5.70
  -6   7  -5   14.80    8.20
  -6   9  -4   38.90   10.30
  -6  10  -4  128.49   12.50
  -6  12  -5   10.90   14.30
  -5  10  -1  273.97   12.50
  -5  11  -1   48.10   11.30
  -5  13  -2   61.59   14.30
  -4   6   0   12.10    5.30
  -4   9   1  229.58   10.30
  -4  10   1   63.09    9.80
  -4  11   1   86.49   11.60
  -2   3   1  490.15    5.70
   3  -3  -3   59.99    3.90
   4  -3  -2 1622.44   12.20
   4   0   3  464.75    5.60
  -6   6  -6   13.80    7.60
  -6   8  -4  112.59   10.10
  -6  11  -4   47.20   12.90
  -5   5  -3    2.90    5.70
  -5   8  -1  286.77   10.70
  -2   2   0  784.02    6.10
  -6  12  -4   28.70   13.90
  -5  12  -1   30.40   12.80
  -4  12   1  184.68   13.40
  -2   4   2  775.02    7.90
  -6   6  -5   17.20    8.00
  -6   7  -4   39.00    8.30
  -6   9  -3   52.39   10.40
  -6  10  -3  172.38   12.50
  -6  11  -3   68.99   12.90
  -5   4  -4   55.49    5.60
  -5   7  -1  179.98    8.90
  -4   7   1  302.67    9.10
  -3   6   2   87.09    5.80
  -3   9   3  281.67   10.40
  -3  10   3  103.69    9.30
  -2   8   4    5.60    6.40
   1  -2  -3 1822.72    8.80
   1   0   1  769.72    3.80
  -6   5  -7   30.10    7.60
  -6   8  -3   37.80    9.10
  -6  12  -3    1.70   13.20
  -5   3  -6  218.08    6.80
  -5  10   0    7.80    9.60
  -5  13  -1   20.30   13.80
  -4   4  -1  386.56    7.50
  -4  13   1    6.00   12.80
  -3  11   3   10.00    9.60
   6  -1   2  361.96    7.10
  -6   5  -6   25.00    7.40
  -5   9   0  118.39    9.80
  -5  11   0  157.28   12.40
  -4   2  -4  179.58    4.70
  -4   5   0    7.20    4.90
  -3   8   3   41.70    6.90
  -1   5   4   31.30    3.50
  -7   9  -7    2.90   11.70
  -7  11  -7   65.39   14.50
  -6   6  -4    6.90    7.10
  -6   9  -2   60.69   10.20
  -6  10  -2   83.19   11.50
  -6  11  -2   41.10   12.30
  -5   5  -2  342.87    8.70
  -5   8   0  280.87   10.50
  -5  12   0   26.30   12.70
  -4   3  -2 1460.25   11.60
  -4   9   2  284.77   10.60
  -4  10   2   37.00    9.40
  -2   5   3  406.06    6.90
  -2   7   4  270.07    7.70
   1   4   5   88.69    2.50
   4  -3  -3  651.53    8.40
   5  -2   0 1089.19   10.40
  -7   8  -7  136.49   11.70
  -7   9  -6    6.50   11.50
  -7  11  -6  158.88   15.30
  -6  12  -2   41.60   13.30
  -5   4  -3  689.03   10.30
  -5   6  -1   38.20    6.20
  -4   6   1  140.99    7.00
  -4  12   2   11.50   11.30
  -3   3   0 2909.21   14.60
  -3   4   1   99.29    4.30
   2  -3  -6    6.20    3.70
  -7  11  -5   10.00   13.50
  -6   5  -5  241.88    8.80
  -6   8  -2  258.37   11.20
  -5  13   0    5.50   13.40
  -4   8   2  210.08    9.10
  -3   7   3  542.55   10.00
   2  -2  -2  440.26    5.30
   6   0   3   54.29    4.80
  -7   7  -7    6.40    9.90
  -5   7   0  623.54   12.20
  -3   1  -3  622.84    5.60
  -3   5   2   14.70    4.40
   0  -2  -6   13.70    2.50
   0   5   5   95.99    3.90
  -7   7  -6   19.70   10.00
  -7   8  -5   18.10   10.20
  -7  10  -4   21.00   12.20
  -7  11  -4   82.89   14.00
  -6   6  -3  273.37    9.70
  -6   7  -2   67.59    8.40
  -6  10  -1   57.09   11.10
  -6  11  -1  186.78   13.80
  -5   9   1   48.60    8.90
  -5  11   1   45.90   11.20
  -5  12   1   25.80   13.10
  -7   9  -4   16.00   10.90
  -6   5  -4  285.27    9.00
  -6   9  -1   69.09    9.50
  -6  12  -1    7.80   13.20
  -4   7   2  140.59    7.70
  -3   2  -1  321.57    4.90
   2  -1   0  417.66    4.40
   3  -3  -5  325.07    6.30
  -7   7  -5   63.79   10.00
  -7   8  -4    8.30    9.60
  -6   4  -6  475.85   10.00
  -6   8  -1   79.09    9.40
  -5   3  -4   98.59    5.30
  -5   5  -1   83.49    6.50
  -5   8   1  294.77   10.60
  -4   1  -6  379.36    5.50
  -4   2  -3  282.77    5.40
  -4  10   3  121.09   10.70
  -4  11   3    9.80   10.60
  -3   9   4  146.69    9.10
  -2   6   4  244.18    6.70
   4  -3  -4   99.89    5.00
   4  -2  -1   51.79    4.00
  -7  10  -3   12.20   11.80
  -7  11  -3    9.60   12.80
  -7  12  -3   25.00   14.10
  -5   4  -2  238.88    7.20
  -5   6   0  424.26    9.70
  -4   4   0  163.98    5.60
  -4   5   1  136.99    6.30
  -4   9   3  109.49    9.50
  -3   6   3  155.88    6.40
  -1   6   5  389.46    7.20
  -7   6  -6   18.90    8.80
  -7   9  -3  108.59   11.40
  -6   4  -5   99.79    7.10
  -6   6  -2   64.09    7.70
  -6  10   0    3.20   10.40
  -6  11   0    3.60   12.00
  -3   8   4  195.98    8.70
  -7   7  -4   34.60    9.00
  -7   8  -3   47.20    9.80
  -6   5  -3  130.49    7.60
  -6   7  -1   21.30    7.80
  -6   9   0   12.90    9.60
  -6  12   0  168.18   14.70
  -5   7   1  182.28    8.80
  -5  10   2   41.00   10.00
  -5  11   2   16.60   10.90
  -4   3  -1    9.60    3.60
  -4   6   2  158.88    7.10
   1  -2  -4   12.00    2.30
   1  -1  -1   59.29    1.90
   5  -2  -1  680.43    8.50
   6  -1   1  730.43    9.00
  -8  10  -7    4.60   13.40
  -7  10  -2   12.50   11.90
  -7  11  -2  118.19   13.90
  -7  12  -2    5.60   13.60
  -5   2  -6   45.60    4.70
  -5   9   2  265.17   11.00
  -5  12   2   38.80   12.20
  -4   8   3  102.79    8.10
  -2   3   2  313.47    4.80
  -1   3   3  158.88    3.20
   4  -3  -5  169.48    5.80
  -8   9  -7   64.79   12.90
  -8  10  -6    3.90   13.30
  -7   9  -2  108.09   11.40
  -5   3  -3   20.40    4.50
  -5  13   2   50.69   13.70
  -4   1  -5   30.70    3.10
  -2   4   3 1159.48    9.40
   3  -2  -2 3166.38   14.60
  -8  10  -5   42.60   13.30
  -8  11  -5    3.70   13.90
  -7   7  -3   45.40    9.00
  -5   8   2   66.89    8.80
  -3   4   2   23.60    3.80
  -3   7   4   27.50    6.30
  -2   7   5  192.98    7.40
  -1   4   4  905.81    7.50
  -8   8  -6   54.39   12.00
  -7   5  -6   59.49    8.40
  -7   6  -4  261.97   10.40
  -7   8  -2   -0.50    9.30
  -7  10  -1   54.49   12.00
  -7  11  -1  163.08   14.20
  -7  12  -1   27.20   13.90
  -6   5  -2   14.60    6.30
  -6   6  -1  147.59    8.50
  -6  10   1   55.39   11.10
  -6  11   1  194.18   13.50
  -6  12   1   -2.00   12.90
  -5   4  -1   -0.80    4.80
  -5   5   0   13.60    5.20
  -4   7   3   81.29    7.10
  -3   3   1  298.47    5.40
  -2   2   1 2028.90    9.60
   2  -2  -3  527.45    5.80
  -8  10  -4  117.89   13.90
  -6   7   0  149.09    9.20
  -6   9   1   60.29    9.90
  -6  13   1   24.20   14.10
  -5   2  -5  172.98    5.40
  -4  10   4   -0.70    8.90
  -3   5   3   41.20    4.70
  -2   5   4  113.09    4.70
  -8   8  -5   28.70   10.90
  -7   5  -5  241.58    9.90
  -7   9  -1   40.30   10.60
  -5  11   3   -5.70   10.70
  -4   2  -2  240.58    5.00
  -4   9   4   61.59    9.00
   3  -1   0 2503.85   11.80
   4  -2  -2  267.77    5.60
   4   0   2   34.50    2.90
  -8   7  -6   12.90   10.60
  -8  11  -3   -4.30   13.90
  -7   6  -3  276.27   10.40
  -7   7  -2  120.09    9.70
  -6   4  -3   13.40    5.70
  -6   8   1   85.29    9.30
  -5   7   2  235.98    9.20
  -5  10   3   19.50    9.70
  -4   4   1  378.76    7.50
  -4   5   2  140.29    6.30
   0   3   4  876.81    5.30
   5  -2  -2  260.07    6.40
   5   0   2   35.30    3.70
   6   0   2   63.59    4.70
  -8  10  -3   25.80   13.00
  -7   8  -1   16.10    9.50
  -7  11   0  200.98   14.70
  -7  12   0   25.90   13.90
  -5   3  -2  210.78    6.30
  -5   9   3  100.49    9.60
  -1   5   5  194.68    5.10
   3   1   3  769.12    5.50
  -8   7  -5   15.90    9.90
  -8   9  -3   59.39   12.20
  -7   5  -4   28.80    7.30
  -7  10   0   20.30   10.60
  -6   6   0  353.26   10.10
  -6  10   2   75.09   11.00
  -6  11   2   37.50   12.10
  -6  12   2   47.00   13.20
  -5   2  -4   87.99    4.80
  -4   1  -4  849.32    7.40
  -4   3   0   23.80    3.80
  -4   6   3  123.89    7.00
  -4   8   4   78.49    8.30
  -3   2   0  818.12    7.20
  -3   6   4  433.86    8.40
  -3   8   5  490.75   10.90
   0   2   3  495.65    3.10
  -8  10  -2  204.18   14.30
  -8  11  -2   68.89   13.90
  -7   9   0  140.09   11.60
  -6   5  -1   19.60    6.40
  -2   6   5   91.19    5.80
   3  -2  -3  111.19    4.10
   5  -1   0 1165.58   10.30
  -8   6  -6   73.99   10.20
  -8   7  -4   46.30    9.90
  -8   8  -3    6.20   10.50
  -7   4  -6  104.79    8.00
  -7   6  -2    7.60    7.70
  -7   7  -1   97.89    9.50
  -6   7   1   20.50    7.80
  -6   9   2   57.29    9.90
  -5   5   1   87.19    6.50
  -5   8   3   17.90    7.80
   0   4   5    6.20    2.50
  -9  10  -6   21.50   13.50
  -8   9  -2   30.40   11.50
  -7   8   0    4.20    9.30
  -7  11   1  154.48   14.00
  -7  12   1   27.50   13.70
  -6   3  -4   17.70    5.40
  -6   4  -2   58.79    6.20
  -5   4   0   55.49    5.20
  -5   6   2  317.87    9.20
   2  -2  -4  269.67    4.70
  -9   9  -6   87.89   13.80
  -9  10  -5    6.60   13.90
  -8   6  -5   49.70    9.90
  -8  11  -1   14.10   13.60
  -7   4  -5  271.57    9.30
  -7   5  -3   51.19    7.40
  -7  10   1   54.49   12.00
  -6   8   2  232.28   10.60
  -5  10   4   31.10   10.60
  -4   7   4  294.17    9.20
   4  -2  -3  312.17    6.00
   4   1   3    6.40    2.80
   5   1   3  294.37    5.50
  -9   9  -5   32.70   13.70
  -8   7  -3   68.39   10.10
  -8   8  -2   98.49   11.20
  -8  10  -1   13.90   12.40
  -6  11   3   73.39   12.90
  -6  12   3    0.00   13.30
  -5   7   3  240.48    9.60
  -3   7   5   17.80    6.30
   1  -2  -6  888.31    7.30
  -9   8  -6   18.60   12.40
  -9  10  -4   18.80   13.70
  -8   6  -4  257.17   11.50
  -8   9  -1   39.70   11.50
  -7   6  -1   63.49    8.20
  -7   9   1   40.20   10.40
  -6  10   3  153.98   11.80
  -5   2  -3 1095.89   10.40
  -5   3  -1 2186.58   15.40
  -5   9   4   42.80    9.50
  -4   2  -1   44.10    3.50
   2  -1  -1 8332.87   19.00
   3   2   4  788.52    4.90
  -9   9  -4   35.10   12.80
  -7   4  -4  182.88    8.50
  -7   7   0    2.50    7.60
  -6   5   0    6.20    5.70
  -6   6   1  129.09    7.80
  -3   4   3  340.67    6.40
   3  -2  -4  694.63    7.80
  -9   8  -5    4.50   11.50
  -8   7  -2   36.70    9.50
  -8  11   0  134.79   14.60
  -7   5  -2   85.49    7.80
  -7   8   1   19.30    9.30
  -7  11   2   89.09   13.40
  -7  12   2    6.60   13.70
  -6   3  -3   75.39    5.70
  -6   7   2   68.89    8.40
  -6   9   3   47.70   10.00
  -4   1  -3    6.70    2.80
  -4   4   2   96.09    5.30
  -3   3   2  462.45    6.50
  -3   5   4  154.28    6.00
   2   0   1 7326.17   15.30
  -9   9  -3   23.80   13.50
  -8   8  -1   51.29   10.60
  -8  10   0    8.20   11.40
  -7  10   2   20.20   11.70
  -6   4  -1    5.70    5.20
  -5   8   4   95.29    9.10
  -4   8   5  122.79    8.70
  -2   3   3  469.35    5.80
  -2   4   4  172.18    4.60
   2  -2  -5  249.58    4.90
   4  -2  -4  189.48    5.50
   6   0   1  279.07    6.30
  -8   5  -5   43.80    8.30
  -8   9   0   14.90   11.20
  -5   1  -6   98.39    4.50
  -5   4   1    2.40    4.90
  -5   5   2  311.67    8.40
  -4   3   1   10.60    3.70
  -4   6   4  112.09    7.00
   5  -1  -1  315.47    6.40
  -9  10  -2   47.10   13.80
  -7   4  -3  174.58    8.00
  -7   6   0   97.89    8.60
  -7   9   2  104.39   11.40
  -6   8   3   30.10    8.70
  -5   6   3  611.44   11.30
  -3   1  -1  134.19    3.10
   3  -1  -1  159.08    3.90
   4  -1  -1   94.99    4.10
  -9   9  -2    7.10   12.50
  -8   7  -1    6.50    9.30
  -8  11   1   18.50   13.50
  -7   5  -1   52.99    7.50
  -6   2  -5  190.28    6.60
  -6  11   4   48.00   12.10
  -3   6   5   81.59    6.10
   2  -2  -6  249.28    5.40
   3  -2  -5 1243.28   10.20
   4  -2  -5  329.87    6.90
   5   0   1  205.98    5.00
  -9   7  -4   10.50   10.50
  -8   6  -2  105.29    9.40
  -8   8   0  149.69   11.60
  -8  10   1   15.80   12.50
  -7  11   3    9.40   13.20
  -7  12   3   28.40   13.70
  -6   3  -2   25.20    5.30
  -6   5   1   24.20    6.60
  -6   6   2   59.69    7.60
  -6  10   4  115.39   11.60
  -5   2  -2  219.28    5.60
  -3   2   1  296.47    4.90
   3   0   1 4045.10   13.70
   4   0   1   10.20    2.80
  -9  10  -1   35.20   13.30
  -7   3  -5   78.99    7.00
  -7   8   2    0.60    9.20
  -5   1  -5   56.19    4.00
  -5   3   0   70.69    4.90
  -5   7   4  110.89    8.10
  -5   9   5   21.60    9.30
  -4   7   5  131.59    8.00
  -2   2   2  332.07    4.30
   1  -1  -2  163.18    2.80
 -10   9  -5    4.00   13.60
  -9   6  -5   12.30   10.20
  -9   7  -3   83.39   11.10
  -9   8  -2  142.79   12.70
  -9   9  -1   24.00   12.40
  -8   5  -3   13.10    7.90
  -8   9   1   41.10   11.40
  -7   4  -2    1.80    6.30
  -7  10   3    3.50   11.40
  -6   4   0  139.89    7.10
  -6   7   3  506.75   12.10
  -6   9   4   35.00    9.80
   3  -2  -6   16.90    4.10
   4  -2  -6   56.19    5.00
  -8   7   0   -2.00    9.20
  -8  11   2   63.49   13.90
  -4   2   0  174.88    4.70
  -1   4   5   90.89    3.60
   6   1   2  336.17    6.50
 -10   9  -4   43.70   14.10
  -9  10   0    9.30   13.00
  -8   4  -5   41.50    8.10
  -8   6  -1   15.70    8.50
  -8   8   1   55.39   10.60
  -8  10   2  198.28   14.90
  -7   3  -4   70.79    6.80
  -7   5   0    3.80    7.00
  -7   6   1   59.99    8.30
  -7   9   3   81.69   11.10
  -4   1  -2  222.38    4.50
   5  -1  -2   88.69    4.80
 -10   8  -5   36.80   12.90
  -9   7  -2    1.10   10.20
  -9   8  -1   31.60   11.60
  -7   7   2  104.79    8.90
  -6   8   4   86.49    9.40
  -5   5   3    4.20    5.60
  -5   8   5  122.09    9.00
  -4   4   3   13.30    4.50
  -4   5   4   12.60    5.40
   0  -1  -3  552.34    3.70
   6   0   0  697.03    8.90
 -10   8  -4   15.60   13.30
 -10   9  -3   79.09   14.40
  -9   9   0   12.90   12.30
  -8   4  -4   29.10    7.90
  -8   5  -2   13.70    7.70
  -8   9   2   24.20   11.40
  -7  11   4   85.89   13.90
  -6   3  -1   39.50    5.50
  -5   1  -4  108.89    4.20
  -5   4   2  216.38    7.20
  -9   6  -3   27.70    9.90
  -7   4  -1   29.60    6.70
  -7   8   3   37.00    9.60
  -6   5   2    7.20    6.50
  -6   6   3  256.67    9.50
  -5   2  -1  581.54    8.10
  -5   6   4   42.40    6.80
  -4   3   2 1354.46   11.60
   4  -1  -2  249.38    5.40
 -10   7  -5   26.70   12.60
 -10   8  -3    6.60   13.30
 -10   9  -2   13.20   13.40
  -9   5  -5   42.60    9.80
  -9  10   1   29.20   13.40
  -8   6   0   -3.00    8.40
  -8   7   1    3.80    9.30
  -8  11   3   -3.00   13.10
  -7  10   4   17.50   11.50
  -6   2  -3   15.70    4.50
  -6   4   1    7.60    5.70
  -4   6   5   22.70    5.90
  -3   3   3   51.09    3.80
  -3   5   5   57.79    5.20
   2  -1  -2  204.78    3.70
   3  -1  -2  477.75    5.90
   5   1   2   84.79    4.10
  -9   7  -1   71.69   10.80
  -9   8   0   10.40   11.30
  -8   4  -3   48.90    8.00
  -8   8   2   94.39   10.90
  -6   7   4   33.10    8.50
  -6   9   5   45.10   10.70
  -5   3   1 2115.19   15.50
  -5   7   5   89.49    8.40
   5   0   0   -2.20    3.50
 -10   7  -4   28.80   11.90
  -9   5  -4   46.90    9.30
  -9   6  -2   12.70    9.70
  -9   9   1   14.00   12.30
  -8   5  -1   56.79    8.30
  -8  10   3   22.90   12.70
  -7   5   1   51.99    7.60
  -7   6   2    6.40    7.90
  -7   9   4   19.50   10.60
   5  -1  -3  279.17    6.30
 -10   8  -2   16.30   12.70
 -10   9  -1   17.90   13.40
  -7   7   3   47.80    8.90
  -5   1  -3  243.58    5.40
  -4   7   6   48.10    7.40
  -3   6   6  282.97    8.10
   1   3   5  158.58    1.80
  -8   9   3   47.90   11.90
  -7   3  -2   55.69    6.30
  -7   4   0   27.40    6.70
  -6   3   0   62.29    5.80
  -6   8   5    5.50    9.30
  -3   1   0 2008.80   10.10
  -2   4   5  478.15    6.70
  -9   5  -3   63.89    9.40
  -9   6  -1  115.29   10.50
  -9   7   0   72.59   10.90
  -9   8   1   28.60   11.50
  -9  10   2   49.40   13.70
  -8   3  -5   28.70    7.30
  -8   4  -2  146.59    8.60
  -8   6   1   17.80    8.70
  -8   7   2   32.20    9.60
  -7   8   4   10.80    9.70
  -6   2  -2   15.30    4.70
   4  -1  -3    7.00    3.60
   4   1   2  258.87    4.50
 -10   6  -4   28.70   11.50
 -10   8  -1   55.99   13.00
  -8   5   0   50.79    8.40
  -8  11   4   72.39   14.10
  -7  10   5  122.19   12.70
  -6   5   3  111.19    7.50
  -5   5   4  604.54   10.80
  -4   1  -1   80.19    3.40
  -3   2   2 2562.14   12.90
  -2   5   6  838.32    9.40
   4   0   0 1402.46    9.80
   6   1   1  664.53    8.40
 -10   9   0   25.90   13.20
  -9   9   2    7.70   12.40
  -8   8   3   19.50   10.60
  -8  10   4   97.39   13.20
  -6   6   4    8.90    7.20
  -5   2   0  905.11    9.90
  -5   4   3  629.24   10.10
 -11   8  -4   17.60   13.70
  -9   5  -2  337.47   12.00
  -8   3  -4    5.60    6.70
  -7   2  -4  121.49    6.70
  -7   5   2   81.99    8.10
  -7   6   3  274.77   10.60
  -7   9   5   73.39   11.70
  -6   1  -5   41.40    4.70
  -6   4   2   64.39    6.50
  -5   6   5  112.59    7.60
  -4   4   4   68.79    5.20
  -4   5   5   28.20    5.70
   3  -1  -3  684.23    7.20
 -10   6  -3   76.89   11.30
  -9   4  -4   22.30    8.80
  -9   6   0   36.80    9.80
  -9   7   1   66.09   11.10
  -9  10   3   31.20   13.60
  -8   4  -1  391.36   10.80
  -8   9   4   48.20   12.60
  -7   3  -1  270.47    8.40
  -7   7   4   32.40    9.50
  -6   7   5   12.60    8.50
   1  -1  -3  736.73    5.50
 -11   8  -3   99.79   14.50
 -10   7  -1   52.39   12.10
 -10   8   0   40.10   12.70
 -10   9   1   12.50   13.10
  -9   8   2  145.39   12.70
  -8   6   2  108.99    9.70
  -7   4   1   31.20    6.90
  -5   1  -2   79.69    4.20
  -5   3   2  209.68    6.40
  -4   6   6   12.40    6.70
   2  -1  -3  518.25    5.60
   3   0   0   -0.10    2.10
   3   1   2  505.35    4.80
   4  -1  -4  944.91    9.50
   5   0  -1  204.08    5.50
 -11   7  -4   21.50   13.40
  -9   5  -1   27.60    8.90
  -8   3  -3  130.09    7.90
  -8   5   1   65.59    8.60
  -8   7   3   62.59   10.10
  -6   2  -1  581.24    9.10
  -6   3   1   38.00    5.70
  -5   7   6   79.89    8.00
 -11   8  -2   23.30   13.90
 -10   5  -4   25.70   10.70
  -9   9   3   15.40   12.70
  -7   2  -3   44.50    5.60
  -7   8   5   18.00    9.70
  -6   1  -4  123.89    5.30
  -3   0  -2  212.38    3.20
  -3   4   5    5.60    4.30
 -11   7  -3   24.30   13.50
 -10   7   0    3.70   11.40
 -10   8   1   56.79   12.90
  -8   8   4   19.70   10.70
  -8  10   5   46.90   12.70
  -6   8   6   49.50    9.40
   4  -1  -5   33.50    4.30
   5   1   1  303.77    5.60
 -10   6  -1   68.69   11.80
  -9   6   1  114.29   10.80
  -9   7   2    1.10   10.30
  -8   3  -2   19.70    6.80
  -8   4   0   44.70    7.70
  -7   3   0   35.60    6.40
  -6   5   4  264.77    9.10
  -3   3   4  332.77    6.10
   2   0   0  135.89    2.70
   3  -1  -4  208.98    4.90
   4  -1  -6  377.26    7.40
   6   1   0  183.28    5.90
   6   2   2   19.00    4.20
 -10   9   2   26.50   13.60
  -9   4  -2  254.67   10.50
  -9   5   0    3.00    8.60
  -9   8   3   47.80   12.10
  -9  10   4   13.10   13.40
  -7   5   3   43.20    7.80
  -7   6   4  264.57   10.50
  -6   4   3   10.20    6.00
  -6   6   5   15.40    7.90
  -5   2   1  599.64    8.60
 -11   6  -4   58.69   13.00
 -11   7  -2    6.10   12.60
  -8   6   3  104.29    9.80
  -8   9   5    7.50   11.80
  -7   2  -2  273.07    7.80
  -7   4   2   -0.30    6.60
  -6   1  -3    0.60    4.20
  -5   4   4   43.60    5.80
  -5   5   5  180.88    7.60
  -4   0  -3  345.37    4.60
  -4   1   0 2630.34   13.40
  -4   2   2  240.68    5.50
  -1   4   6   43.60    3.50
   4   2   3  301.37    4.60
   5   0  -2   28.40    4.20
 -10   5  -2  180.68   11.70
 -10   7   1   43.50   11.90
  -9   9   4   33.60   13.00
  -8   5   2   16.60    8.10
  -8   7   4   45.50   10.10
  -7   7   5   61.59    9.50
  -6   2   0   83.29    5.60
  -6   7   6   51.59    9.10
  -5   1  -1  284.87    5.90
  -5   6   6  101.49    8.10
   0  -1  -4 2454.55    8.20
   2  -1  -4  584.74    6.20
   2   1   2  223.18    2.80
   3  -1  -5  170.08    5.00
 -11   6  -3   90.19   12.60
 -11   7  -1   43.80   14.00
 -11   8   0    2.70   13.80
 -10   6   0   25.90   10.80
 -10   8   2   18.70   12.60
  -9   3  -4   46.20    8.40
  -8   3  -1  195.98    8.60
  -6   3   2   19.20    5.60
  -5   0  -5  212.48    4.70
  -3   1   1  127.59    3.20
  -1   3   5  205.88    3.80
 -10   4  -4  160.88   11.20
 -10   9   3   84.89   14.20
  -9   6   2    8.90    9.80
  -9   7   3   70.89   11.20
  -8   2  -4  117.29    7.60
  -8   4   1  382.76   11.00
  -8   8   5   22.40   10.90
  -7   8   6   25.00   10.60
  -5   3   3   18.30    4.90
  -4   4   5   49.80    5.40
   1  -1  -4   83.39    2.80
   3  -1  -6  954.80    9.40
 -10   5  -1    9.60    9.90
  -9   5   1   39.90    9.40
  -9   8   4   59.49   12.50
  -7   3   1  257.47    8.60
  -4   5   6   98.79    6.60
 -11   8   1    7.10   14.10
 -10   4  -3   14.40   10.00
  -9   3  -3   35.60    7.90
  -7   2  -1   26.70    5.70
  -6   1  -2  301.77    6.90
   2  -1  -5  299.47    5.10
   4   1   1   91.59    3.50
   5   0  -3   37.50    4.50
 -12   7  -3   -0.60   14.30
 -11   7   0   -0.10   12.70
 -10   6   1   75.39   11.50
 -10   7   2   25.00   12.00
 -10   8   3    6.40   12.60
  -8   2  -3  136.69    7.80
  -8   6   4  245.98   11.30
  -8   9   6   45.60   12.70
  -7   6   5   55.99    8.60
  -5   0  -4  129.49    4.10
  -4   3   4   84.39    5.00
  -2   4   6  138.29    4.90
  -9   4   0   29.90    8.60
  -9   9   5   34.00   12.90
  -8   3   0  853.11   13.50
  -8   5   3   16.50    8.30
  -8   7   5   21.00   10.70
  -7   1  -4   51.09    5.90
  -7   4   3  176.08    8.60
  -6   4   4  231.98    8.30
  -6   5   5  214.98    8.80
   2  -1  -7   46.90    4.20
   2  -1  -6  209.38    4.90
   5   1   0 1144.79    9.90
 -12   7  -2   50.19   14.80
 -11   5  -3   43.00   11.60
 -10   4  -2   13.70    9.40
 -10   5   0   76.79   10.70
 -10   9   4   51.89   14.00
  -9   3  -2   39.50    8.00
  -9   6   3   27.50   10.10
  -9   7   4    6.30   10.70
  -8   4   2  147.99    9.10
  -7   7   6   15.00    9.40
  -6   2   1  592.44    9.60
  -6   6   6   13.30    7.60
  -5   2   2  229.18    6.40
  -4   0  -2   26.70    2.70
   0   2   4  175.98    2.10
   1  -1  -5 1099.29    7.50
   6   2   1  624.84    8.20
 -11   7   1   56.09   13.10
 -11   8   2   21.70   13.40
  -8   2  -2  306.47    9.30
  -5   1   0 1014.90    9.90
  -3   0  -1 3116.39   11.10
 -11   5  -2   19.00   11.20
 -11   6   0    9.80   12.10
 -10   6   2   -2.50   10.50
 -10   7   3   58.19   12.30
  -9   8   5    8.10   12.10
  -8   8   6   48.10   11.50
  -7   2   0    1.40    5.60
  -7   3   2   58.39    6.90
  -6   3   3   85.09    6.50
  -5   5   6   16.30    6.30
  -4   1   1   87.09    3.80
  -3   4   6   19.90    4.70
  -2   1   2  160.58    3.00
   0  -1  -5  671.33    5.00
   1  -1  -7   42.80    3.70
   1  -1  -6  393.36    5.40
 -12   6  -3   11.70   13.10
 -12   7  -1    9.40   14.10
 -10   4  -1  245.48   11.60
 -10   8   4    4.90   13.00
  -9   3  -1  195.08    9.50
  -9   4   1   51.09    8.90
  -6   1  -1  641.44    9.00
  -5   6   7   10.60    7.40
  -4   2   3  276.77    6.00
 -10   5   1   13.90   10.10
  -8   3   1  212.48    9.20
  -5   0  -3   35.60    3.20
  -3   3   5  277.87    5.90
   0  -1  -6 1326.47    7.40
   4   0  -3  401.16    6.60
 -12   6  -2   61.29   13.70
 -11   7   2   11.00   12.90
 -10   9   5    1.20   14.60
  -9   2  -4   82.49    8.30
  -9   6   4  230.08   12.10
  -9   9   6   87.69   13.80
  -8   2  -1   65.39    7.40
  -8   5   4   34.00    8.60
  -8   6   5   48.20    9.80
  -7   5   5  230.78    9.90
   3   2   3  120.59    2.90
 -11   4  -3  151.68   12.30
 -11   6   1   35.30   12.40
 -11   8   3   90.39   14.60
 -10   3  -3   53.39    9.10
  -9   7   5    3.70   11.20
  -8   4   3   50.99    8.20
  -7   1  -2   46.90    5.70
  -7   4   4  162.88    8.70
  -7   6   6   16.90    8.50
   5   1  -1  306.97    6.20
 -12   6  -1   25.40   14.10
 -10   4   0   25.90    9.50
 -10   6   3   85.69   12.00
 -10   7   4   35.40   12.40
  -9   2  -3    5.70    7.60
  -9   3   0   36.80    8.10
  -6   2   2   16.90    5.30
  -6   5   6   29.50    7.70
  -4   4   6   75.19    5.90
  -4   5   7   54.49    6.70
   3   0  -2  268.27    4.70
   6   2   0   89.59    5.30
 -11   5   0    6.00   11.40
 -10   3  -2   64.69    9.90
 -10   5   2  180.28   12.10
  -9   4   2  249.97   11.10
  -9   8   6   16.10   12.20
  -7   2   1   26.20    6.10
  -7   7   7    5.00    9.50
  -6   4   5   95.59    7.30
   2   0  -1 6900.51   16.70
   3   1   1  162.18    3.30
   4   0  -4  389.86    6.60
   4   1   0 3042.90   14.10
 -12   7   1   25.60   14.40
 -11   7   3   27.30   13.00
 -10   8   5   39.90   13.40
  -8   1  -4  115.29    7.10
  -8   3   2   27.50    7.40
  -7   3   3  271.37    9.10
  -6   0  -4  100.09    4.80
  -6   1   0  172.78    6.20
  -6   6   7  180.88    9.40
  -5   0  -2   22.70    3.50
  -5   1   1  278.37    6.20
  -5   2   3 1083.39   11.50
  -4   0  -1   10.60    2.60
  -4   3   5  147.49    5.90
   4   0  -5  259.37    6.10
 -12   6   0  109.79   14.30
 -11   6   2    3.60   12.20
 -11   8   4   26.00   14.40
  -9   2  -2  111.19    8.70
  -8   2   0  499.35   10.80
  -6   3   4   19.50    6.00
  -3   2   4  610.94    7.20
   5   2   1  632.74    7.60
 -11   4  -1   85.39   11.80
 -11   5   1   36.90   11.70
 -10   3  -1   33.60    9.60
  -9   3   1  203.08    9.90
  -9   5   4   49.60    9.90
  -9   6   5   16.90   10.40
  -8   5   5   37.60    8.80
  -7   1  -1  297.37    7.80
   4   2   2  271.97    4.70
   5   1  -2   82.79    4.80
  -9   7   6   84.29   12.90
  -8   4   4   30.40    8.20
  -8   6   6   65.39   10.20
  -5   4   6   57.69    6.20
  -5   5   7   54.99    7.30
  -4   1   2  214.68    5.00
 -12   6   1   34.40   13.60
 -10   5   3    6.80   10.40
 -10   7   5   33.20   12.70
  -9   2  -1   88.89    8.50
  -9   4   3   47.20    9.30
  -8   7   7   57.89   11.70
  -7   4   5  273.07   10.20
  -7   5   6   62.49    8.60
  -6   0  -3   46.80    4.20
   3   0  -3   10.00    3.00
 -11   4   0   81.89   11.90
 -11   6   3   84.99   13.30
 -11   7   4   20.00   13.80
  -7   2   2  265.27    8.50
  -7   6   7   51.39    9.20
  -4   2   4  178.68    5.40
  -3   0   0   -0.30    1.80
 -11   3  -3   47.70   10.20
 -11   5   2   34.20   11.80
 -10   3   0  143.89   10.30
 -10   4   2   13.10    9.70
  -8   2   1   64.29    7.40
  -8   3   3  135.09    8.80
  -6   1   1  639.64    9.50
  -6   2   3   25.70    5.60
   5   1  -3  271.27    6.50
 -12   5   0   34.30   13.00
  -9   3   2   37.30    8.50
  -7   1   0  409.76    8.90
  -7   3   4   75.19    7.40
  -6   4   6  442.16   10.60
  -6   5   7   29.20    8.10
  -5   0  -1  188.38    4.80
  -3   4   7   90.09    5.60
   6   3   1   38.90    4.80
 -12   4  -2    7.30   11.70
 -12   6   2   64.29   14.10
 -10   6   5   13.50   12.50
  -9   2   0  255.07    9.90
  -9   5   5   46.70   10.00
  -6   0  -2   52.19    4.60
  -5   1   2   77.49    4.90
  -2   3   6    4.00    3.10
 -11   4   1   89.49   11.70
 -10   2  -2  182.58   10.00
 -10   5   4   30.10   10.90
 -10   7   6    7.00   12.50
  -9   6   6   59.49   11.00
  -8   1  -1   15.90    6.10
  -8   5   6    5.40    8.90
  -7   0  -4  619.04    9.10
  -6   3   5  121.59    7.20
  -5   2   4   86.89    5.60
  -4   0   0 1196.18    8.90
  -3   3   6  477.15    7.50
   3   0  -6   56.59    4.50
   3   0  -5  630.14    7.60
 -13   5  -2   41.10   13.70
 -12   4  -1   27.70   11.90
 -12   5   1   31.50   13.10
 -11   3  -1   82.79   10.90
 -11   7   5   54.59   14.40
 -10   3   1   30.40    9.30
  -9   4   4   18.60    8.50
  -9   7   7   -1.90   11.60
  -8   4   5   36.80    8.50
  -8   6   7   34.60   10.20
  -4   4   7  129.09    6.70
   2   0  -2  456.15    4.90
   5   2   0 1023.90    9.50
 -11   5   3   40.30   11.20
 -10   4   3    9.70    9.20
 -10   8   7   35.10   14.40
  -9   1  -3   12.90    6.80
  -8   2   2  345.47   10.20
  -7   0  -3  345.87    7.60
  -7   2   3   44.60    6.70
  -3   1   3  612.74    6.70
 -13   5  -1   99.69   14.40
 -12   6   3   10.80   13.50
 -10   2  -1  298.57   11.10
  -9   2   1   92.99    8.60
  -9   3   3   37.30    8.80
  -8   3   4   11.20    7.60
  -7   1   1  303.67    8.30
  -7   4   6  103.89    8.50
  -7   5   7   90.99    9.10
  -6   5  -7   30.80    7.90
  -6   6 -11   10.90   11.60
  -5   6 -10   47.40   10.70
  -3  -5   3   41.80    4.50
   0   4  -5    5.70    4.30
   0   6 -15    9.80   13.20
   0   6 -14   59.09   12.80
   0   6 -13  182.88   13.00
   0   6 -12   19.50   10.40
   2   5 -10   36.30    8.20
  -7   5  -8   19.90    8.90
  -6   6 -13   16.80   13.70
  -6   6 -12   48.10   13.10
  -4   6 -10    4.80    9.60
  -3   6 -10   71.79   10.10
  -1   6 -11   13.30    9.50
   0   2  -2 4879.91   13.70
  -6   2  -2   16.20    3.50
  -5   3  -3   15.50    3.80
  -5   5  -7   44.90    7.50
  -5   6 -12   95.59   13.10
  -5   6 -11   54.29   10.70
  -2   6 -11   42.60   10.20
  -1   3  -3  153.48    4.00
  -1   5  -7  423.06    9.60
  -1   6 -15    6.30   13.40
  -1   6 -14   42.40   13.10
  -1   6 -13    8.10   11.70
  -1   6 -12   16.90   10.70
   2   4  -7  513.05    9.10
   2   5 -11   13.70    8.80
  -7   5  -9  107.89   11.20
  -5   6 -14  143.19   15.40
  -5   6 -13   27.40   13.40
  -4   6 -12   12.80   11.80
  -4   6 -11   26.50    9.80
  -3   6 -11   63.29   10.70
  -2   6 -15   27.30   14.10
  -2   6 -14   56.09   13.60
  -2   6 -12   -3.70   10.60
   0   5  -8   17.00    6.70
   1  -4   2    5.50    3.30
   1   4  -6   46.80    5.00
   1   5  -9   18.50    7.00
   2   5 -12   34.00   10.00
  -7   4  -6  101.49    8.00
  -6   5  -8  249.78   10.60
  -4   5  -7   46.40    7.30
  -4   6 -14    5.90   13.30
  -4   6 -13   55.09   13.00
  -3   5  -7  236.68    9.00
  -3   6 -14   53.69   13.70
  -3   6 -13   24.30   12.50
  -3   6 -12   41.30   11.40
  -2   5  -7  156.48    7.60
  -1   4  -5   84.79    5.30
   3  -4   1   92.19    4.10
   3  -2   0  911.71    6.40
   3   4  -9  265.17    8.80
  -2   3  -3  450.55    6.30
  -1  -5   3  956.70    9.80
   0  -3   2  682.03    6.70
   1   5 -10   15.60    7.80
   2  -5   2    9.40    4.10
  -4  -2   2  263.77    3.80
  -3  -2   2 3043.80   10.80
  -3   3  -3   50.39    3.60
  -1   5  -8   77.79    7.50
   0   5  -9  130.19    8.40
  -7   5 -11   15.60   11.70
  -6   5  -9   68.49    9.80
  -4  -4   3   13.20    3.70
  -4   4  -5   48.60    5.60
  -3  -4   3  343.67    6.00
  -3   4  -5    6.70    4.90
  -2   4  -5  497.05    8.40
   1   5 -14    0.10   11.90
   1   5 -11    8.90    8.40
   2   4  -8  147.69    7.20
   4  -3   0   24.70    3.30
  -7   5 -13   13.70   13.70
  -7   5 -12   21.70   12.60
  -4   5  -8   22.90    7.70
  -3   5  -8  106.49    8.40
  -2  -4   3 1134.59    9.60
   0   4  -6   99.59    5.80
   1   5 -13    4.00   10.30
   1   5 -12   18.00    9.30
  -7   4  -7  370.56   10.60
  -6   3  -4   19.30    5.10
  -6   5 -10   18.10   10.10
  -5   5  -9   90.89    9.40
  -2  -2   2  403.36    4.40
  -1   2  -2 1392.76    7.80
  -1   5  -9   19.90    7.60
   0  -5   3 1051.39   10.30
   0   3  -4  896.71    8.60
   0   5 -15  135.59   14.60
   0   5 -10    9.50    7.70
   3   1  -3  493.25    3.60
  -6   5 -14    5.80   14.00
  -2   5  -9   60.49    8.20
   0   5 -14   28.20   11.90
   0   5 -11   10.20    8.60
   4   2  -6   48.00    3.90
  -6   5 -13   23.10   13.10
  -6   5 -12    1.20   11.80
  -5   4  -6   49.40    6.40
  -5   5 -10  102.49   10.40
  -3   5  -9   46.60    8.30
  -1   4  -6   46.90    5.50
  -1   5 -15   19.50   13.10
  -1   5 -10   20.30    8.20
   0   5 -13    2.40   10.50
   0   5 -12   69.29   10.20
   2   4  -9  149.49    7.70
  -7   3  -5   73.89    6.60
  -7   4  -8  290.97   11.20
  -5   5 -14   26.60   14.10
  -5   5 -13   94.89   14.30
  -5   5 -11    4.40   10.40
  -4   5 -10   73.59    9.80
  -2   5 -15   15.60   13.50
  -1   5 -14    3.70   12.00
  -1   5 -11    8.30    9.00
   2  -4   2  714.03    8.00
  -6   4  -7  140.69    8.40
  -5   3  -4   93.39    5.40
  -5   5 -12   27.80   11.80
  -4   4  -6   73.99    6.50
  -4   5 -14   11.60   12.90
  -4   5 -11   17.10   10.00
  -3   5 -15   24.30   13.70
  -3   5 -10   88.39    9.50
  -2   4  -6  140.19    6.70
  -2   5 -14   22.20   12.60
  -1   5 -13    9.00   10.80
  -1   5 -12   17.30    9.80
   0   4  -7   14.80    5.50
   1   4  -8  242.48    8.00
   2   3  -6    5.60    4.00
   2   4 -10   23.70    7.70
  -4   5 -13   39.80   12.40
  -4   5 -12   25.20   10.90
  -3   4  -6   18.80    5.60
  -3   5 -14   15.80   12.60
  -3   5 -13  116.99   12.70
  -3   5 -12   63.89   11.10
  -2   5 -12   37.90   10.60
  -1   3  -4 1262.17   10.40
   1  -5   3  962.70   10.10
   1  -3   2  183.18    4.10
   2   4 -11    7.20    8.30
   3  -5   2   12.30    4.20
   3  -3   1  298.87    5.00
  -7   4  -9   68.79    9.80
  -1  -2   2 1749.12    8.80
   2   4 -12   80.39    9.90
  -6   4  -8   43.30    8.20
  -5   4  -7  260.77    9.00
  -4   3  -4   83.59    4.80
  -2   3  -4  196.88    5.20
   3   3  -8  322.27    7.90
   4  -4   1  347.87    6.20
  -7   4 -14   39.70   14.30
  -7   4 -13   17.10   13.80
  -6   2  -3   15.90    4.10
  -4   4  -7  128.69    7.60
  -3   3  -4  307.37    6.30
   0   4 -16   15.40   14.00
  -7   4 -12   16.10   12.10
  -6   4  -9  217.58   11.00
  -3   4  -7   87.79    7.00
  -2   4  -7  494.25   10.00
   1   4 -14    0.80   11.00
   1   4 -10   11.10    7.10
   2  -2   1 2229.58   10.00
  -6   4 -14   58.79   14.90
  -5   4  -8   80.89    8.10
  -3  -3   3   51.89    3.30
  -2  -5   4  110.79    5.40
  -1   4 -16   95.69   14.70
   0   4 -15   53.79   12.70
   1   4 -13   28.00   10.20
   1   4 -12   25.70    9.00
   1   4 -11   29.60    8.10
   3   3  -9  228.88    8.00
  -6   4 -13    5.40   12.60
  -6   4 -10    4.60    9.40
  -5   4 -15   82.89   14.60
  -4  -3   3  598.34    6.40
  -2  -3   3  500.05    6.00
  -2   4 -16    4.40   14.20
   0   4  -9  114.79    7.80
  -6   4 -12   14.60   11.60
  -6   4 -11   -1.10   10.20
  -5   0   0   -0.30    1.20
  -5   3  -5  152.58    6.30
  -5   4 -14   41.80   14.30
  -4   4 -15    7.80   13.40
  -4   4  -8  174.48    8.70
  -2   4  -8  143.59    7.90
  -1   4 -15   48.10   13.20
   0   2  -3  519.25    5.40
   0   4 -14    9.90   11.20
   1   3  -6   18.00    4.20
   2  -5   3  378.26    7.20
   3  -4   2   18.50    3.90
  -7   3  -7  241.58    9.50
  -6   3  -6   61.79    6.90
  -5   4 -13   -4.80   12.10
  -5   4 -10   77.99    9.60
  -3   4 -15    3.40   13.30
  -3   4  -8  182.18    8.10
  -2   4 -15   13.40   13.30
  -1  -5   4   28.70    4.40
  -1   4 -14    0.10   12.20
   0   4 -13   10.60   10.20
   0   4 -12   12.00    9.10
   0   4 -11   13.40    8.20
   1  -4   3  216.48    5.40
  -8   3 -13   86.49   14.50
  -5   2  -3  977.60    8.90
  -5   4 -12   21.90   11.00
  -5   4 -11   -0.10    9.70
  -4   3  -5  144.69    6.20
  -4   4 -14   11.40   12.50
  -4   4  -9  276.57   10.40
  -3   4 -14   34.80   12.50
  -2   4 -14   34.00   12.10
  -1   3  -5  208.18    5.70
   0  -2   2 6087.69   16.70
   2   3  -8   16.20    5.50
  -8   3 -12   44.90   12.40
  -4   4 -13   24.70   11.70
  -4   4 -12    3.90   10.20
  -4   4 -10   55.79    9.10
  -3   4  -9  276.97   10.10
  -2   4 -13   26.30   10.60
  -2   4  -9  148.59    8.20
  -1   4 -13   27.70   10.40
  -1   4 -12   30.10    9.60
  -1   4 -11   25.30    8.60
  -1   4 -10   12.80    7.60
   2  -3   2  313.67    5.20
   3   2  -6   11.60    3.50
  -7   3  -8   42.80    8.10
  -4   4 -11    3.70    8.60
  -3   3  -5  254.77    6.70
  -3   4 -13   37.20   10.30
  -3   4 -12   -0.10   10.10
  -3   4 -10    1.50    8.10
  -2   3  -5  170.38    5.50
  -2   4 -12   84.59   10.40
  -2   4 -11    4.90    8.80
  -2   4 -10   23.10    8.00
  -7   3 -14   25.10   14.00
  -6   3  -7   58.59    7.60
   0   3  -6   13.20    4.30
   2   3  -9  354.56    9.20
   4   1  -5   27.40    2.80
  -7   3 -13   10.30   12.70
  -7   3  -9   31.20    8.80
  -1   2  -3 1207.68    8.30
   0   3 -16    2.50   13.20
   1   2  -4    7.60    2.40
   1   3 -15   12.90   11.80
   2   3 -12   19.90    8.80
   2   3 -10  331.57    9.80
   4  -2   0  181.08    3.70
  -7   3 -12    6.90   11.70
  -3  -4   4   87.19    4.50
  -2  -4   4  186.08    5.30
  -1   3 -16   24.80   13.40
  -6   3 -14    6.30   13.20
  -6   3  -8   11.40    7.40
  -5   3 -15   57.39   14.20
  -4   3  -6    5.60    5.30
  -3   2  -3   90.49    3.70
  -3   3 -16    7.30   14.00
  -2   2  -3  388.06    5.30
  -2   3 -16   72.09   14.40
  -1   3  -6   24.80    4.70
   0  -3   3  965.60    8.30
   0   3 -15   64.69   12.40
   1   3 -14   13.90   10.50
   2  -4   3 1111.29   10.10
   4  -3   1    5.30    3.10
  -5   3  -7  101.79    7.20
  -3   3  -6  439.36    8.70
  -2   3  -6    9.40    4.80
  -1  -4   4  898.21    9.20
   0   3  -7    5.10    4.90
   1   3 -13   34.60    9.90
  -8   2 -14    4.30   13.70
  -6   3 -11   14.90   10.70
  -6   3 -10   18.50    9.60
  -6   3  -9   18.90    8.20
  -5   3 -14   19.50   13.00
  -4   3 -15   76.39   13.80
  -3   3 -15   61.79   13.30
  -2   3 -15   27.00   12.90
  -1   3 -15   12.30   12.20
   0   3 -14    2.50   10.70
   1   3 -12   29.30    9.10
  -8   2 -13    3.60   13.70
  -5   2  -4   78.79    4.70
  -5   3 -13    5.50   11.70
  -5   3  -8   28.00    7.10
  -4   3  -7   82.19    6.70
   1   3 -11  128.79    8.90
   4  -4   2   93.89    4.80
  -7   2  -6  447.86    9.80
  -4   3 -14  112.49   12.50
  -3   3 -14    0.20   11.70
  -2   3 -14   13.30   11.60
  -1   3 -14   18.90   11.20
  -1   3  -7   79.99    5.90
   0   3 -13   91.19   10.50
   0   3  -8  157.28    7.10
   1  -2   2 1664.73    9.20
  -8   2 -12   46.20   12.10
  -5   3 -12   63.59   10.80
  -5   3 -11   28.90    9.60
  -5   3 -10   42.20    8.80
  -5   3  -9   29.80    7.90
  -4   3 -13   51.09   11.50
  -3   3  -7  402.96    9.10
  -2   3  -7  277.87    8.00
  -1   3 -13   39.90   10.30
   0   2  -4  190.58    4.20
   0   3 -12   13.50    8.70
   0   3  -9  607.04   11.20
   2   1  -3  382.56    3.60
   3  -2   1  327.37    4.50
   3   2  -8   49.50    5.40
  -7   2 -14   13.30   13.70
  -4   3 -12   18.30   10.00
  -4   3  -8    7.70    6.60
  -3   3 -13   23.50   10.80
  -2   3 -13    2.00   10.20
   0   3 -11   18.50    7.80
   3  -3   2  465.95    6.20
   3   2  -9  257.97    8.10
   4  -1  -1  106.49    2.30
  -7   2  -7  195.78    8.90
  -6   2 -15   13.70   14.40
  -5   1  -2   70.09    3.10
  -4   3 -11   66.59    9.80
  -4   3 -10  153.38    9.60
  -4   3  -9   23.80    7.60
  -3   3 -12   14.20    9.70
  -3   3  -8  315.57    9.30
  -2   3 -12   26.10    9.50
  -2   3  -8   10.10    6.20
  -1   3 -12   34.40    9.10
  -1   3  -9  128.59    7.80
   0   2 -16  146.79   14.00
   3   2 -10   62.99    7.20
  -3   3 -10   30.30    8.10
  -3   3  -9  230.98    9.40
  -2   3  -9  347.67   10.00
  -1   3 -11  133.59    9.30
  -1   3 -10  375.66   10.70
   1  -1   1   51.09    1.80
   1   2 -15   55.29   12.00
   3  -4   3  336.67    6.60
  -7   2 -12   74.79   12.10
  -7   2  -8   12.10    8.00
  -6   2 -14    2.10   13.10
  -6   2  -6  241.88    8.00
  -5   2 -15    8.20   13.50
  -3   2 -16    3.80   13.90
  -2   2 -16   53.49   14.30
  -1   2 -16   29.60   13.20
  -1   2  -4    8.80    2.80
  -7   2 -10    6.30    9.90
  -7   2  -9   15.40    8.40
  -3   2  -4  562.34    7.30
   0   2 -15  107.09   12.70
   1   2 -14   29.60   10.90
   2   2  -7  198.48    6.00
  -8   1 -14   67.39   14.30
  -7   1  -4   42.00    5.20
  -6   1  -3    3.90    3.70
  -5   2 -14   17.30   13.40
  -4   2 -15   61.99   13.50
  -2   2  -4  205.18    4.70
  -1   2 -15   62.79   13.30
   2   2 -12   23.30    8.60
  -3   2 -15   10.50   12.50
  -2   2 -15   21.70   12.70
   2   2 -11   72.09    8.30
  -8   1 -13    4.30   12.60
  -4   2 -14  111.99   13.00
  -4   2  -5  280.47    6.90
  -3  -2   3  104.99    3.20
  -2  -2   3  463.95    5.20
   0   2 -14   61.79   11.00
   0   2  -5  184.08    4.80
   1   2 -13   63.39    9.70
   1   2  -6  697.83    8.30
   2   2 -10  710.03   11.90
  -8   1 -12   46.70   12.70
  -6   2 -11   45.60   10.00
  -6   2 -10   30.70    8.80
  -6   2  -9  142.19    9.60
  -5   2 -13   43.10   11.60
  -5   2  -6   46.30    5.60
  -4   1  -2  201.68    3.70
  -3  -3   4  340.97    5.70
  -3   2 -14   44.90   11.90
  -2  -3   4  219.08    4.90
  -1   2 -14   31.10   11.00
   3  -1   0 2499.55    8.30
  -7   1 -14   -4.40   13.40
  -5   2 -12   82.59   10.80
  -4   2 -13   58.69   11.20
  -2   2 -14   61.79   11.50
  -1  -3   4 1388.86   10.30
   0   2 -13   66.79   10.00
   1   2 -12    8.90    8.10
   3   1  -5  138.69    3.60
   5  -4   2  212.98    5.80
   5  -3   1 2116.19   12.00
  -8   1 -11   50.49   11.10
  -6   1 -15   37.80   14.00
  -5   2  -7    3.10    6.30
  -3   2  -5 1053.29   10.50
  -1  -2   3 1463.75    8.80
  -1   2 -13   53.39   10.60
  -1   2  -5  820.02    8.70
   0   1 -16    9.10   13.20
   1   2 -11   22.20    7.90
   1   2  -7  525.75    8.30
   2  -4   4  176.18    5.40
  -5   2 -11   36.10    9.40
  -5   2 -10   56.99    9.30
  -5   2  -8   33.60    7.30
  -4  -3   4   92.29    4.20
  -4   1 -16   79.49   14.70
  -4   2 -12   10.60    9.60
  -3  -4   5    8.90    4.40
  -3   2 -13    9.60   10.20
  -2  -4   5  484.75    7.40
  -2   2 -13   63.69   10.60
  -2   2  -5  196.88    5.40
   0   2 -12   29.60    8.70
   0   2  -6    9.40    3.80
   1   2 -10   57.99    7.30
   1   2  -8  112.79    6.40
   4  -4   3   11.20    4.40
   4  -3   2 1334.97   10.10
  -6   1 -14   14.30   13.00
  -5   1 -15   74.89   14.30
  -5   2  -9   39.70    7.70
  -4  -2   3  301.77    4.30
  -3   1 -16   44.60   13.90
  -2   1 -16   59.49   14.20
  -1  -4   5   95.09    4.90
  -1   1 -16   84.39   13.70
   0  -3   4  980.30    8.90
   1   1 -15   73.09   12.00
   1   2  -9   52.29    6.20
  -8   0 -14   28.80   14.50
  -7   1 -12   44.70   11.60
  -6   1  -4  118.59    5.40
  -5   1  -3  230.58    4.90
  -4   2 -11   82.09    9.50
  -4   2  -7   10.20    5.60
  -3   2  -6   11.90    4.70
  -2   2 -12   24.90    9.20
  -1   2 -12    8.70    8.60
   0   2 -11  396.96   11.10
  -7   1  -6   26.50    6.30
  -4   1 -15   29.10   12.90
  -4   2 -10  199.08    9.90
  -4   2  -9   45.80    7.50
  -4   2  -8  228.88    8.50
  -3   2 -11   11.90    8.40
  -1   2 -11   21.40    7.90
  -1   2  -6  710.63    9.00
   0  -4   5    5.90    4.20
   0  -2   3  632.74    6.30
   0   1 -15   39.80   12.00
   0   2 -10  279.67    9.40
   0   2  -7  230.48    6.70
  -5   1 -14   40.30   12.70
  -3   1 -15   15.10   12.60
  -3   2  -7  397.76    8.80
  -2  -1   2  213.18    2.90
  -2   1 -15   11.90   12.30
  -2   1  -2  144.89    2.70
  -1   1 -15   74.69   12.50
   0   2  -9   84.09    6.80
   0   2  -8    9.70    5.30
   1   1 -14   95.59   11.40
  -8   0 -13    6.20   12.60
  -7   1 -10   35.00    9.50
  -7   1  -9  363.76   11.70
  -7   1  -8  185.08    9.40
  -7   1  -7   92.09    7.40
  -3   2 -10   61.39    7.60
  -3   2  -9  257.77    9.30
  -3   2  -8   49.80    6.50
  -2   2 -10  749.92   13.40
  -2   2  -7  213.98    7.10
  -1   2 -10   55.59    7.50
  -1   2  -7  537.45    9.00
   3  -4   4   80.19    5.00
   4  -2   1   50.29    3.00
   5  -2   0  997.40    7.00
  -4   1 -14  228.78   13.90
  -2   2  -9  186.08    8.40
  -2   2  -8   55.39    6.40
  -1   2  -9   40.70    6.20
  -1   2  -8  109.29    6.20
   0   1 -14    0.80   10.80
   1  -3   4 1371.86   10.70
   3   1 -10  209.78    8.20
  -8   0 -12   21.50   11.80
  -7   0 -14    0.70   13.00
  -6   0 -15   10.50   14.10
  -5   1 -13   58.69   10.60
  -3   1 -14   20.40   11.50
  -1  -1   2  155.28    2.80
  -1   1 -14  112.09   12.10
   1   1 -13   49.60   10.00
   2   1 -12  415.66   11.70
   3   1  -9  147.79    7.10
   3   1  -8   97.79    5.70
  -6   1 -11   63.19   10.00
  -4   0 -16  115.89   15.10
  -4   1  -3    5.80    2.70
  -2   1 -14   25.90   10.80
  -6   1 -10  218.08   10.60
  -6   1  -6   13.60    5.80
  -5   1 -12   24.10   10.10
  -5   1  -4  100.49    4.50
  -4   1 -13   59.79   11.00
  -3   0 -16    3.30   13.50
   0   0 -16    6.90   12.50
   2  -1   1 7859.21   16.10
   2   1 -11  134.99    8.60
  -8  -1 -14   63.79   15.00
  -6   0 -14    4.90   12.90
  -6   1  -9    4.70    7.60
  -5   0 -15    4.10   13.20
  -3   1 -13   38.30   10.60
  -2   0 -16   41.80   13.70
  -1   0 -16   19.40   13.00
   0   1 -13  349.87   12.40
   1   1 -12   10.90    8.40
   2   1  -5  254.37    4.50
   3  -2   2 2773.32   12.60
   5  -4   3  600.84    8.50
  -5   1 -11   42.40    9.30
  -4   1 -12   16.50    9.60
  -2   1 -13   66.59   10.30
  -1   1 -13   40.10    9.60
   1   0 -15   23.00   11.50
  -7   0 -12   90.99   11.90
  -5   1  -5   50.29    5.00
  -4   0 -15   24.60   12.90
   0   1 -12    8.50    8.80
   0   1  -3  331.77    4.00
   2  -3   4  223.68    5.50
   2   1 -10   78.69    6.90
  -8  -1 -13    5.80   13.30
  -5   0 -14   14.50   12.50
  -5   1 -10  122.89    9.20
  -3   0 -15   14.10   12.60
  -3   1  -3  556.14    5.90
   0   0 -15    3.80   11.50
   1   1 -11   15.60    7.20
   2   1  -9  345.37    8.50
  -5   1  -9   47.00    7.70
  -5   1  -6   89.19    6.10
  -4   1 -11  149.09    9.40
  -4   1  -4  802.12    8.40
  -2   0 -15   87.69   12.90
  -2   1 -12  416.66   12.60
  -1  -1 -17   20.60   13.80
  -1   0 -15   18.10   11.80
  -1   1 -12    2.90    8.40
   0  -1   2 8417.86   17.30
   2   1  -7   40.80    4.40
  -7  -1 -14    0.40   13.40
  -6  -1 -15   46.10   14.50
  -5   1  -8  215.28    8.50
  -5   1  -7   -0.30    5.60
  -4   0 -14   25.00   11.90
  -3   1 -11   18.70    8.30
  -2  -4   6  135.59    5.60
  -2  -3   5  187.38    5.20
  -2   1  -3  399.76    4.90
  -1  -3   5  220.98    5.60
  -1   1  -3  525.05    5.20
   0   1 -11  915.81   14.40
   1   0 -14  164.78   11.60
   4  -3   3  571.14    7.40
  -7   0 -10  629.54   14.20
  -6   0 -12  190.88   12.40
  -5   0 -13    8.10   11.00
  -4  -1 -16   73.59   14.40
  -4   1 -10   50.79    8.10
  -3  -4   6   20.00    4.70
  -3  -3   5  291.77    5.80
  -1   1 -11   15.90    7.70
   2   0 -13    3.80    9.30
  -7   0  -9   16.40    8.70
  -7   0  -5  286.17    7.70
  -4   1  -9  103.59    8.00
  -4   1  -5   28.80    4.50
  -3  -1 -16   61.49   14.10
  -3   0 -14   47.00   11.50
   0  -3   5  542.55    7.60
   0  -1 -16    7.90   13.30
   0   0 -14   70.09   11.00
   2  -2   3  454.15    5.90
  -6   0 -11    2.00    9.90
  -5  -1 -15   72.99   14.00
  -4   1  -8    8.90    6.20
  -3   1 -10  228.08    9.20
  -3   1  -4  175.48    4.50
  -2  -1 -16   59.09   14.20
  -2   0 -14    3.40   10.50
  -1  -1 -16   82.49   13.90
  -1   0 -14  165.28   12.00
   0   1 -10   -0.60    6.50
   1   1  -5  860.41    7.70
  -7   0  -8   59.49    7.80
  -7   0  -7   25.00    7.10
  -7   0  -6    1.70    6.00
  -6  -1 -14   20.10   12.90
  -5   0 -12    1.00    9.70
  -4   0 -13   19.20   10.50
  -4   1  -7  108.29    6.50
  -4   1  -6  354.66    7.70
  -2  -2   4  241.98    4.60
  -2   1 -10   85.29    7.90
  -1   1 -10  166.78    8.40
   0   1  -4 1674.63    9.70
   1   0 -13  139.69   10.40
   3  -3   4  331.27    6.40
  -6   0  -3   42.30    3.90
  -4  -1 -15   34.90   13.20
  -3   0 -13   11.20   10.10
  -3   1  -9  163.38    7.80
  -1  -2   4   11.50    2.70
   0   1  -9   53.99    6.30
   1  -3   5  228.18    5.80
   1  -1 -15   85.99   12.60
   1   1  -7   37.80    4.40
   1   1  -6  319.37    5.90
   2   0 -12   -1.50    7.60
  -7  -1 -12   52.79   12.10
  -6   0 -10   47.90    8.90
  -3   1  -8   99.29    6.90
  -3   1  -5  147.19    5.00
  -2   0 -13   10.10    9.70
  -2   1  -9  355.86    9.50
  -2   1  -4  471.35    6.10
  -1   0 -13  124.39   10.60
  -1   1  -4   67.79    3.10
   0   0 -13   -3.70    9.00
   4   0  -6   52.79    3.60
  -8  -2 -13    5.30   13.00
  -6  -1 -13   16.40   12.00
  -5  -1 -14   26.90   12.50
  -5   0 -11   13.80    9.00
  -4   0 -12    0.20    9.40
  -3  -2   4  663.93    6.50
  -3  -1 -15   11.00   12.50
  -3   1  -7  204.98    7.10
  -3   1  -6  861.81   10.30
  -2   1  -8  193.68    7.40
   0  -2   4  236.98    4.80
   0  -1 -15   43.30   12.00
   0   1  -8    4.60    5.00
   0   1  -5  494.05    6.40
   3   0 -10    5.30    6.20
   4  -2   2  247.08    4.80
   5  -2   1  631.44    6.40
  -7  -2 -14   24.50   13.70
  -6  -2 -15   23.70   14.20
  -6   0  -9    6.40    7.60
  -2  -1 -15    5.70   11.30
  -2   1  -5  262.47    5.70
  -1  -1 -15   70.89   12.40
  -1   1  -8  635.34   10.20
   0   1  -7  133.89    5.60
   0   1  -6 1022.90    9.80
   1   0 -12   21.20    8.10
   2   0 -11    1.20    7.30
  -6   0  -4   86.09    5.00
  -4  -1 -14  226.38   14.10
  -2   1  -7   37.00    4.80
  -2   1  -6  186.68    5.90
  -1   1  -7   37.90    5.00
  -1   1  -6  318.37    6.50
  -1   1  -5  872.01    8.50
  -5   0 -10    5.60    8.00
  -4   0 -11  671.43   14.20
  -3  -2 -16    0.40   14.00
  -2   0 -12    0.40    8.70
  -1   0 -12   23.70    8.60
   0   0 -12  577.64   13.10
   1  -1 -14  103.39   10.90
   2  -3   5  195.68    5.80
   3  -2   3  106.59    4.10
   3   0  -9   40.80    6.10
   5  -3   3   20.40    4.20
  -6  -1 -12   57.09   11.00
  -6   0  -6  315.87    8.20
  -5  -2 -15   11.60   13.50
  -5  -1 -13   64.19   11.50
  -3  -1 -14   28.20   11.50
  -2  -2 -16   57.89   14.30
  -1  -2 -16   29.20   13.40
   0  -2 -16  132.79   13.90
   1   0 -11   38.20    7.90
   3  -1   1  154.58    3.00
   3   0  -3    6.60    1.20
   4  -1   0 3231.98    9.90
  -7  -1 -10   31.10    9.50
  -6  -2 -14    3.90   12.90
  -5   0  -9    5.80    7.10
  -3   0 -11  223.18   10.40
  -2  -1 -14   29.20   11.10
  -1  -1 -14  111.69   11.70
   0  -1 -14    6.90   10.30
   2  -1 -13   66.49   10.00
   2   0 -10   66.29    7.10
   4  -3   4   85.89    4.80
  -4  -2 -15   65.49   13.70
  -4  -2   4  186.28    4.20
  -4  -1 -13   65.29   11.30
  -4   0 -10  423.06   11.60
   0   0 -11    1.70    7.20
   3   0  -8  211.58    6.50
  -6  -1 -11   63.99   10.10
  -5  -1 -12   22.50   10.00
  -5   0  -8   88.49    7.60
  -2  -3   6    4.20    4.20
  -2   0 -11    0.90    7.20
  -1  -3   6   20.40    4.20
  -1   0 -11   36.60    7.90
   1  -2 -15   64.49   12.80
  -7  -3 -14   21.40   13.60
  -7  -2 -12   60.69   12.40
  -7  -1  -9  384.96   11.50
  -5  -2 -14   20.90   12.80
  -5   0  -3   37.70    3.30
  -3  -2 -15    1.20   12.50
  -3  -1 -13   52.99   10.80
   0  -3   6   13.30    4.30
   1  -1 -13   45.60    9.50
   1   0 -10   73.19    7.20
   3  -3   5  281.87    6.50
  -5   0  -7   32.50    6.20
  -4   0  -9   76.59    7.70
  -3   0 -10    4.60    6.70
  -2  -2 -15   18.60   12.70
  -2  -1 -13   59.79   10.30
  -1  -2 -15   60.89   12.50
   0  -2 -15   96.59   12.70
   0  -1 -13  369.16   13.00
   2   0  -9    1.00    5.10
  -7  -1  -8  198.18    9.50
  -6  -1 -10  208.78   10.50
  -5   0  -6    8.50    5.20
  -5   0  -4  129.99    4.80
  -4  -1 -12   17.60    9.60
  -3  -3 -16   -2.00   13.90
  -2   0 -10   62.99    7.70
  -1  -1 -13   45.60    9.80
   0   0 -10   -0.70    6.40
   2  -1 -12  416.96   11.80
   2  -1   2  193.68    3.50
   3   0  -4  103.59    2.60
  -5  -3 -15   59.09   14.60
  -5  -1 -11   43.30    9.40
  -5   0  -5  217.98    6.30
  -4  -2 -14  119.39   13.10
  -2  -3 -16   67.39   14.30
  -1   0 -10   69.59    7.40
   0  -3 -16    7.80   13.70
   3   0  -6   47.40    3.40
  -7  -3 -13    5.70   13.20
  -7  -1  -7   97.69    7.70
  -6  -3 -14    0.40   13.10
  -5  -2 -13   37.40   11.60
  -4   0  -8   63.69    6.70
  -3   0  -9   40.10    6.90
  -1  -3 -16   28.50   13.50
  -1  -1   3  694.63    5.70
  -7  -1  -6   29.40    6.30
  -6  -1  -9   11.90    7.70
  -4  -3 -15   65.49   13.70
  -3  -2 -14   52.49   12.10
  -2  -1   3  531.25    4.90
  -1  -2   5  924.61    8.60
   1  -2 -14   27.60   10.50
   1  -1 -12   11.00    8.00
   4  -2   3  281.27    5.50
   5  -3   4  101.29    5.40
   5  -2   2  235.08    5.10
  -7  -1  -5  192.88    7.10
  -4  -1 -11  136.69   10.00
  -4   0  -7   77.89    6.10
  -2  -2 -14   66.89   11.80
  -2  -2   5  226.68    5.00
  -2  -1 -12  434.66   12.90
  -2   0  -9    1.20    5.70
  -1  -2 -14   39.70   10.90
  -1  -1 -12    6.70    8.50
   0  -2 -14   69.79   11.20
   0  -2   5  220.58    5.20
   0  -1 -12   10.50    8.20
   0  -1   3  428.66    4.90
   0   0  -9    0.90    5.70
  -7  -4 -14   34.50   14.00
  -7  -2 -10    3.00    9.80
  -5  -1 -10  134.89    9.30
  -4  -2 -13   64.69   11.30
  -3  -3 -15   66.29   13.40
   2  -1 -11  138.09    8.80
   2   0  -7    0.00    3.80
   3  -2   4  637.44    7.70
  -5  -3 -14   23.20   12.90
  -4   0  -6   59.69    5.20
  -4   0  -3  343.27    5.20
   1  -3 -15   24.10   11.90
   1  -2   5  929.51    9.10
   1   0  -8   31.30    5.00
   2  -2 -13   54.09   10.00
   3  -1 -10  218.08    8.30
  -7  -3 -12    6.90   11.60
  -6  -2 -11   36.50   10.10
  -5  -2 -12   79.09   10.80
  -4   0  -5  240.58    5.90
  -3  -2 -13   13.60   10.30
  -3  -2   5 1189.18    9.10
  -3  -1 -11   15.50    8.30
  -2  -3 -15   27.00   12.90
  -2   0  -8  372.66    8.80
  -1  -3 -15   20.70   12.50
   0  -3 -15   62.99   12.60
  -5  -4 -15   95.09   15.00
  -5  -1  -9   42.00    7.60
  -4  -1 -10   48.20    8.30
  -4   0  -4  347.07    5.80
  -3   0  -7  110.39    5.80
  -2  -4 -16    2.90   14.10
  -1   0  -8   39.60    5.60
   0   0  -8   44.00    5.40
   1  -2 -13   61.69   10.30
   1  -1 -11   12.60    7.20
   1  -1   3  663.83    6.10
   2   0  -6  175.58    4.60
  -7  -2  -9   14.60    8.30
  -6  -4 -14   55.19   13.90
  -4  -3 -14  114.59   13.30
  -2  -2 -13   61.29   10.60
  -1  -4 -16  119.79   14.60
  -1  -1 -11   20.30    7.80
   0  -2 -13   73.39   10.60
   0  -1 -11  926.71   14.40
   1   0  -7  101.29    5.20
  -7  -4 -13   18.60   13.20
  -4  -4 -15   10.90   13.40
  -4  -2 -12    9.20    9.60
  -3  -1   3  748.93    5.30
  -3   0  -6   47.70    4.80
  -2   0  -7    0.30    4.70
  -1  -2 -13   68.29   10.10
   2  -2   5  220.18    5.60
   2  -1 -10   80.69    7.30
   3  -1   2  469.45    5.20
  -6  -2 -10   30.40    8.90
  -6  -1  -6   14.40    5.70
  -5  -3 -13    6.60   11.70
  -5  -2 -11   33.60    9.40
  -3  -3 -14    3.40   11.70
  -3  -1 -10  232.18    9.70
  -1   0  -7  107.09    5.60
   0   0  -7   -2.00    4.20
   2   0  -5 2196.68   11.10
   3  -1  -9  160.98    7.20
   4  -1   1   97.59    3.00
  -7  -2  -8   13.20    8.00
  -5  -1  -8  219.38    8.50
  -4  -1  -9  111.59    8.10
  -3  -4 -15    0.20   13.00
  -3   0  -5  567.14    7.70
  -3   0  -2  208.88    3.30
   1  -3 -14   11.70   10.60
   2  -2 -12   26.00    8.70
  -6  -1  -2  277.67    4.80
  -5  -4 -14   41.90   13.40
  -2  -1 -10   80.99    8.00
  -2   0  -6  179.38    5.80
  -1  -3 -14   24.50   11.40
   0  -3 -14    1.00   10.70
   1  -1 -10  171.88    8.00
   1   0  -6  213.48    5.10
   2  -1   3  493.05    5.70
   2   0  -4  426.26    4.50
   2   0  -3  119.29    2.20
   4  -2   4  169.98    5.10
   5  -2   3 1119.79    9.60
  -6  -4 -13    3.00   12.60
  -6  -1  -4  120.79    5.40
  -6  -1  -3    1.70    3.70
  -4  -3 -13   51.59   11.40
  -3   0  -4  107.19    3.80
  -3   0  -3    6.80    2.30
  -2  -4 -15    9.80   13.00
  -2  -2 -12   16.80    9.10
  -1  -1 -10  171.88    8.50
   0  -1 -10    2.00    6.50
   1  -4 -15   44.70   12.40
   1  -2 -12    7.30    8.20
  -7  -4 -12   12.60   11.70
  -7  -3 -10   14.30   10.10
  -7  -2  -7  206.38    8.80
  -6  -2  -9  154.98    9.30
  -5  -1  -7    1.90    5.60
  -4  -2 -11   91.89    9.50
  -3  -1  -9  166.18    8.30
  -1  -4 -15   44.80   13.10
  -1  -2 -12    7.60    8.70
  -1  -2   6  789.42    8.70
  -1   0  -6  214.98    5.60
   0  -4 -15   47.60   12.70
   0  -2 -12   29.00    8.60
   0  -2   6   12.40    4.00
   3  -2   5 1167.08   10.60
  -7  -5 -13    8.10   14.00
  -6  -5 -14   -1.60   13.90
  -6  -3 -11   21.30   10.30
  -5  -3 -12   67.99   10.90
  -5  -2 -10   63.09    8.70
  -4  -4 -14   12.50   12.60
  -4  -1  -8    7.00    6.20
  -3  -3 -13   21.50   10.80
  -2   0  -5 2302.27   13.70
   1   0  -5  220.88    4.50
   2  -1  -9  350.26    8.30
  -4  -5 -15   29.60   14.10
  -2  -2   6  233.68    5.60
   1  -2   6  798.62    9.10
   3  -1  -8  103.19    5.60
  -7  -2  -6  492.55   10.20
  -5  -4 -13   -1.60   12.20
  -5  -1  -6  100.19    6.20
  -3  -4 -14   36.50   12.60
  -3  -2 -11    7.50    7.80
  -2  -3 -13    9.90   10.20
  -2  -1  -9  360.96    9.60
  -2   0  -4  451.75    5.80
  -1  -1   4   87.79    3.10
  -1   0  -5  222.78    4.90
   0  -1   4 2068.99   11.10
   0   0  -5   -0.10    2.70
   1  -3 -13   37.40   10.00
   2  -2 -11   78.09    8.40
  -7  -3  -9   32.60    9.30
  -6  -4 -12   17.90   11.60
  -5  -5 -14   22.70   13.60
  -4  -3 -12   21.70   10.20
  -3  -5 -15   16.10   13.50
  -1  -3 -13   39.90   10.30
   0  -3 -13   83.29   10.70
   0  -1  -9   55.29    6.30
   2  -2   6  223.98    6.10
  -5  -2  -9   37.20    7.70
  -4  -2 -10  217.58    9.50
  -4  -1  -7  120.39    6.60
  -3  -2   6   16.10    4.00
  -3  -1  -8   97.89    6.90
  -2  -5 -15   19.20   13.50
  -2  -1   4  568.74    5.80
  -2   0  -3  132.39    3.10
  -2   0  -2  333.47    3.60
   1  -4 -14    6.00   11.60
   1  -2 -11   28.80    7.60
   1  -1   4   80.59    3.30
   4  -1  -6  351.46    5.60
   5  -1   0 1260.37    6.70
  -6  -5 -13   20.60   13.20
  -6  -3 -10   10.20    9.10
  -5  -3 -11   31.90    9.50
  -5  -1  -5   59.29    5.00
  -4  -4 -13   35.90   11.80
  -1  -5 -15   23.00   13.30
  -1  -4 -14    5.80   11.60
  -1  -2 -11   25.50    8.00
  -1   0  -4  175.98    3.90
   0  -5 -15  143.59   14.70
   0  -4 -14   22.50   11.50
   1  -5 -15   29.90   12.90
   3  -2 -10   71.09    7.30
   3  -1   3  681.73    6.80
   4  -2   5  311.87    6.60
   4  -1   2  243.98    4.30
   5  -2   4   85.89    4.90
  -7  -6 -13   21.50   13.80
  -4  -5 -14   12.40   12.90
  -3  -3 -12   10.00    9.00
  -3  -2 -10   63.89    8.20
  -2  -1  -8  198.38    7.20
   1   0  -3 2472.75    8.80
   2  -3 -12   30.40    8.50
   2  -1   4  551.64    6.70
  -6  -4 -11   -2.70   10.80
  -5  -4 -12   20.80   10.00
  -5  -1  -4  105.69    4.60
  -4  -3 -11   71.79    9.80
  -4  -1  -6  364.26    7.80
  -3  -4 -13   29.00   11.30
  -2  -3 -12   21.80    8.80
  -1  -1  -8  653.73   10.40
   2  -2 -10  775.42   12.40
  -5  -6 -14  122.19   15.40
  -5  -5 -13   96.29   13.70
  -5  -2  -8   30.40    6.90
  -4  -2  -9   51.79    7.00
  -3  -5 -14   15.80   12.60
  -3  -1  -7  214.18    6.90
  -2  -2 -10  823.32   13.80
  -1  -3 -12   30.60    9.10
  -1  -2   7  603.24    8.40
   0  -3 -12   20.40    8.90
   0  -1  -8    8.00    5.10
   0   0  -3    1.60    1.60
   1  -3 -12   36.00    8.80
   1   0  -2  482.55    2.90
  -6  -5 -12   13.60   11.90
  -6  -3  -9   23.20    8.20
  -5  -3 -10   52.69    8.90
  -5  -1  -3  240.48    4.90
  -2  -6 -15   24.60   14.50
  -2  -4 -13   19.90   10.70
   1  -2 -10   56.29    7.40
  -7  -5 -11   23.10   11.40
  -6  -6 -13   19.20   13.80
  -6  -2  -6  251.17    8.00
  -4  -4 -12    2.90   10.40
  -3  -3 -11    0.10    8.50
  -3  -1   4  215.98    4.00
  -2  -5 -14   24.00   12.60
  -2  -2   7  234.38    6.20
  -1  -6 -15   18.30   13.90
  -1  -4 -13   28.20   10.70
  -1  -2 -10   55.69    7.00
   0  -6 -15    9.70   14.10
   0  -4 -13   14.20   10.80
   0  -2 -10  286.07    9.40
   1  -4 -13   27.10   10.20
   4  -1  -5   29.60    2.90
  -7  -6 -12    3.00   12.70
  -7  -3  -7  250.47    9.60
  -4  -6 -14    8.30   13.60
  -4  -5 -13   39.90   12.30
  -4  -1  -5   30.80    4.50
  -3  -2  -9  280.37    9.50
  -2  -1  -7   38.20    5.20
  -1  -5 -14   -1.10   11.90
  -1  -1   5 1044.80    8.80
   0  -5 -14   31.30   12.20
   0  -1   5  586.04    6.90
   1  -5 -14    4.50   11.60
   2  -1  -7   36.50    4.10
   3  -2  -9  268.27    8.00
   5  -1   1  324.67    4.50
  -7  -4  -9   73.29    9.80
  -5  -4 -11    2.40    9.80
  -5  -2  -7    7.40    6.30
  -3  -1  -6  916.31   10.50
   1  -1   5 1008.00    9.10
   3  -1  -6  867.51    8.20
   3  -1   4  198.58    4.90
   4  -1   3    9.40    3.10
  -6  -4 -10   11.40    9.50
  -6  -3  -8   14.20    7.90
  -4  -3 -10  158.18    9.70
  -4  -2  -8  226.48    8.50
  -3  -4 -12    0.60   10.10
  -1  -1  -7   42.50    5.00
   1  -1  -7   44.60    4.80
   2  -3 -11   86.59    8.30
  -5  -6 -13   32.60   13.60
  -5  -5 -12   28.50   11.70
  -5  -3  -9   37.90    7.90
  -3  -6 -14   65.89   13.60
  -3  -5 -13  118.89   12.90
  -2  -2  -9  195.78    8.40
  -1  -3 -11  137.09    9.40
   0  -1  -7  137.39    5.70
   1  -3 -11  141.69    9.40
   2  -1   5  314.17    6.00
  -7  -3  -6  235.68    8.90
  -6  -5 -11   47.40   11.30
  -2  -4 -12   82.39   10.40
  -2  -1   5  308.97    5.10
   0  -3 -11   22.90    7.90
  -7  -7 -12   47.10   14.00
  -7  -6 -11   61.19   12.60
  -6  -6 -12   50.09   13.00
  -4  -4 -11    3.50    9.50
  -4  -1  -4  856.31    8.50
  -3  -3 -10   27.00    8.00
  -2  -6 -14   64.99   13.60
   0  -7 -15   55.79   14.30
   2  -4 -12   87.59    9.50
   5  -1   2   89.99    3.80
  -5  -2  -6   41.90    5.80
  -4  -6 -13   50.69   13.00
  -4  -5 -12   22.10   10.90
  -3  -2  -8   49.70    6.50
  -2  -1  -6  191.28    5.70
  -1  -6 -14   47.60   13.30
  -1  -5 -13   10.00   10.70
  -1  -4 -12   25.20    9.50
   0  -6 -14   60.89   13.60
   0  -4 -12   11.70    9.10
   0  -2  -9   91.09    6.80
   1  -6 -14   53.99   12.50
   1  -4 -12   27.10    9.20
  -6  -4  -9  229.78   10.70
  -6  -2  -4   83.89    5.30
  -5  -4 -10   82.29    9.70
  -4  -2  -7   14.70    5.70
  -3  -1  -5  149.19    5.00
   0  -5 -13    4.90   10.60
   2  -1  -6  184.78    4.80
   3  -3 -10   22.50    6.70
   3  -1   5  164.88    5.20
   4  -1   4  926.01    8.90
  -6  -3  -7   55.99    7.10
  -4  -3  -9   21.60    7.60
  -3  -7 -14   53.49   14.10
  -3  -4 -11  107.19   10.20
  -2  -3 -10  346.37   10.80
  -1  -1  -6  341.67    6.60
   0  -1   6 1194.78   10.30
   1  -1   6  373.96    6.80
   3  -2  -8   52.79    5.40
  -7  -5  -9  112.69   11.00
  -7  -3  -5   81.79    6.60
  -5  -6 -12  110.09   13.40
  -5  -5 -11    7.30   10.20
  -5  -3  -8   25.80    7.10
  -4  -1  -3    6.70    2.80
  -3  -6 -13   26.00   12.40
  -3  -5 -12   75.49   11.10
  -2  -2  -8   50.89    6.30
  -1  -1   6  366.26    6.20
   1  -1  -6  337.47    6.20
   2  -3 -10  338.87   10.00
  -6  -7 -12   17.90   13.50
  -6  -5 -10   14.50   10.10
  -2  -7 -14   55.99   14.00
  -1  -3 -10  412.76   11.00
   0  -1  -6 1079.19   10.10
   2  -1   6  198.68    5.80
  -7  -6 -10   25.30   11.30
  -4  -4 -10   57.79    9.10
  -1  -7 -14   42.80   13.80
   0  -3 -10  121.99    8.30
   1  -3 -10  418.36   10.40
  -1  -2  -8  120.59    6.30
 -12   0   9   -6.20   13.70
  -9  -7   9  195.58   15.00
  -9  -4   6   70.59    9.80
  -7  -2   3   41.80    6.20
  -6  -1   2  322.67    7.70
  -6   4   2   55.29    4.50
  -4  -4   2   90.79    5.20
  -4  -1   1   80.09    3.50
   1   2   0   15.10    1.80
   5   2   1  634.84    8.40
   6  -2   2   14.70    4.40
 -11  -4   9    5.00   13.70
 -11  -3   8  124.59   14.00
 -10  -6   9   27.40   14.70
 -10  -5   8    2.40   12.90
 -10  -2   6   43.10   10.50
  -6  -4   3   11.90    6.00
  -5  -3   2  205.08    6.50
   5   1   1  298.57    6.20
 -10  -4   7   13.00   11.00
  -9   0   4  511.05   12.10
  -9   1   4   26.20    7.90
  -9   2   4   86.29    8.20
  -8  -7   7   49.90   11.60
  -8  -6   6   68.89   10.20
  -8  -3   4   13.70    7.80
  -8   1   3  489.55   10.40
  -8   2   3  131.99    7.70
  -7  -7   6    7.00    9.20
  -7  -6   5   54.29    8.60
   4   4   1  380.16    6.90
 -11  -2   7   14.40   12.30
 -10   0   5   48.90    9.60
 -10   1   5   56.79    9.70
 -10   2   5   35.20    9.00
  -9  -6   7   42.60   11.80
  -8  -5   5   41.60    9.10
  -8   0   3   68.19    7.20
  -8   3   3  131.19    7.70
  -6  -7   5   13.10    8.30
  -5   1   1  276.37    5.60
  -4  -6   3  111.79    6.20
  -3  -5   2   11.20    3.90
   3   5   1   30.00    4.10
 -12   0   8   -2.20   13.40
 -10  -3   6  140.49   11.20
  -9  -7   8    5.80   12.40
  -9  -5   6  153.78   11.80
  -9  -1   4   32.80    8.30
  -7  -5   4   31.70    7.60
  -7  -3   3  282.57    8.80
  -6  -6   4    8.90    7.30
  -6  -2   2   18.50    4.90
  -5   2   1  571.74    6.90
 -12  -1   8   10.90   13.90
 -11  -4   8   25.80   12.40
 -11   0   6    5.90   11.50
 -10  -6   8   37.70   14.20
 -10  -1   5   66.79   10.10
  -8  -1   3  474.35   10.90
  -7   1   2   50.59    5.60
  -7   2   2  273.17    7.50
  -5   0   1  181.48    5.10
  -4  -2   1   40.20    3.30
  -3  -3   1  281.57    5.00
   4  -1   1   89.09    3.40
   6  -1   2  329.87    6.70
 -11  -3   7   54.79   12.90
 -10  -5   7   -5.30   12.10
  -9  -2   4   79.19    9.00
  -8  -4   4   33.50    8.30
  -7   0   2  527.75    9.70
  -5  -7   4  110.09    7.90
  -5   3   1 2013.30   11.50
   4   3   1    4.50    3.70
 -11  -1   6   89.19   12.20
 -10  -4   6   21.10   11.10
 -10  -2   5   40.10   10.10
  -8  -2   3  133.89    8.40
  -7   3   2   56.69    5.60
  -6  -5   3  111.19    7.30
  -5  -4   2  212.98    6.90
  -5  -1   1  281.77    6.20
 -12   0   7   43.00   13.80
 -11  -5   8   24.50   13.90
  -8  -7   6    7.70   10.80
  -7  -4   3  167.88    8.50
  -7  -1   2   55.29    6.20
  -6  -3   2   23.10    5.20
   2   5   1  141.89    4.60
   4   0   1    8.10    3.00
 -12  -1   7    5.60   13.80
 -11  -4   7    6.80   12.80
 -11  -2   6   81.19   12.50
  -9  -7   7    7.90   12.00
  -9  -6   6   56.59   11.40
  -9  -3   4   47.30    9.10
  -8  -6   5   49.20    9.60
  -7  -7   5   64.29    9.20
  -5  -6   3  574.14   10.30
  -4  -5   2  134.39    5.60
   3  -2   1  363.06    4.30
   3   4   1  101.39    4.20
   4   2   1   49.40    3.70
 -10  -6   7    0.10   12.80
 -10  -3   5  201.88   11.50
 -10   1   4  388.36   12.40
  -9  -5   5   48.20   10.10
  -7  -6   4  275.37   10.80
 -12  -2   7    2.80   13.40
 -11  -3   6   10.60   12.20
 -10  -7   8  124.29   14.50
 -10  -5   6    0.40   11.40
 -10   0   4    2.10    8.80
 -10   2   4   27.70    8.60
  -9   0   3   77.49    8.20
  -9   1   3   11.30    7.30
  -9   2   3    5.30    7.60
  -8  -5   4   24.80    8.50
  -8  -3   3  134.59    8.30
  -7  -2   2  262.77    8.10
  -5  -2   1  584.54    8.60
  -5   4   1    3.80    3.10
  -4  -3   1    4.50    3.40
  -2  -6   2   60.29    4.10
   5  -2   2  242.38    5.40
 -11   0   5    9.70   10.40
 -10  -1   4  399.66   12.80
  -6  -7   4   35.40    7.70
  -6   0   1  256.07    6.70
  -6   1   1  646.34    8.80
  -6   2   1  580.54    8.10
 -12  -3   7   35.60   13.90
 -11  -5   7   33.40   13.50
 -11  -1   5   18.60   10.80
 -10  -4   5   27.20   10.70
  -9  -1   3   16.30    7.20
  -8   1   2  117.99    7.50
  -7  -5   3   47.70    7.60
  -6  -4   2   63.49    6.40
  -4  -7   3   76.99    6.40
   3   6   2   83.69    5.10
 -11  -4   6   20.40   12.60
 -11  -2   5   26.30   11.20
 -10  -2   4   30.00    9.70
  -9  -7   6   80.09   12.70
  -8   0   2  206.98    8.30
  -8   2   2  319.97    8.90
  -7  -3   2   60.19    6.90
  -6  -6   3  253.17    8.90
  -6  -1   1  687.73    9.80
  -3  -4   1   94.59    3.80
  -3   1   0 1919.21    8.60
   1   5   1  246.38    4.60
   3   3   1  320.27    5.50
 -12  -1   6   14.30   12.70
 -10  -7   7    0.00   12.80
 -10  -6   6   22.10   12.20
  -9  -6   5   12.90   10.50
  -9  -2   3    1.50    7.30
  -8  -7   5   14.10    9.80
  -8  -4   3   51.09    7.70
  -8  -1   2  117.29    7.80
  -6   3   1   37.60    4.30
   5  -1   2   87.79    4.20
 -12  -4   7  121.29   14.90
 -12  -2   6  107.69   14.00
 -10  -3   4    6.80    9.80
  -8  -6   4  256.77   11.30
  -8   3   2   22.10    6.20
  -5  -3   1 2144.19   15.40
  -3   0   0   -0.70    1.70
   4  -3   2 1471.45    9.10
   5   2   2  249.18    6.30
   6  -2   3   17.70    4.60
 -11  -6   7  107.79   14.70
 -11  -3   5   80.39   12.30
 -10  -5   5    1.10   10.80
  -9  -5   4   61.49   10.00
  -9  -3   3   43.00    8.70
  -8  -2   2  328.97   10.00
  -7  -7   4   34.80    8.50
  -6  -2   1  621.24    9.80
  -5  -7   3  253.57    8.80
  -4  -6   2  144.49    6.20
  -4  -4   1  351.86    6.80
   2   4   1  172.18    4.20
   3  -1   1  157.08    3.40
   5   0   2   29.00    4.00
   5   1   2   87.69    4.70
 -12  -3   6   90.19   14.10
 -11  -5   6    9.10   12.80
 -11   0   4   14.80   10.80
 -11   1   4   30.80   10.60
  -7  -4   2    1.50    6.50
  -6  -5   2   17.70    6.50
   3   2   1  350.56    5.40
 -11  -1   4   30.60   10.50
 -10  -4   4  182.98   11.90
 -10   0   3   42.00    8.90
 -10   1   3    4.00    8.30
  -8  -5   3   23.90    8.30
  -7  -6   3  281.47   10.10
  -7   0   1    4.50    5.30
  -7   1   1  301.57    7.60
  -4   1   0 2634.44   12.20
  -3  -1   0 2023.80   10.20
   4   4   2  102.29    5.00
 -12  -1   5   89.69   12.90
 -12   0   5    6.20   11.60
 -11  -4   5   26.50   12.20
 -10  -7   6   11.60   12.50
 -10  -1   3   11.10    8.70
  -9  -8   6   14.10   12.50
  -9  -7   5    0.60   11.40
  -8  -3   2   22.10    7.50
  -7  -1   1  306.87    8.30
  -6   4   1    7.80    4.00
  -4   0   0 1229.58    9.00
   2   6   2   67.89    4.50
   3  -4   2   24.00    2.50
   3   0   1 3994.80   14.40
 -12  -4   6    8.40   13.70
 -11  -2   4   15.40   10.80
 -10  -8   7   51.19   14.00
 -10  -6   5   10.80   11.90
  -9   0   2    1.00    7.10
  -9   1   2   74.29    7.80
  -8  -8   5   25.40   11.10
  -6  -7   3  511.15   11.60
  -6  -3   1   41.10    5.70
  -5  -4   1    1.90    4.70
   3   5   2   16.20    4.30
 -13  -1   6   17.30   14.70
 -13   0   6    1.20   13.40
 -12  -2   5   48.00   12.90
 -11  -6   6   72.89   14.10
  -9  -6   4  226.38   12.30
  -9  -1   2   76.09    8.30
  -9   2   2  121.79    8.40
  -8  -7   4   46.10    9.80
  -4  -1   0 2750.22   14.00
  -4   2   0  160.38    3.60
   0   5   1  285.47    4.10
 -11  -3   4   53.99   11.70
 -10  -5   4   35.50   10.80
  -7  -5   2   75.69    7.70
  -7  -2   1   27.30    5.70
  -7   3   1  259.37    6.90
  -3  -5   1   29.10    3.70
  -3  -2   0  797.02    7.10
   4   3   2 1455.95   11.60
 -12  -5   6  113.79   15.00
 -12  -3   5   45.70   13.30
 -10  -3   3   52.69   10.00
  -9  -2   2  117.99    8.50
  -8  -6   3  111.89    9.60
  -8  -4   2  155.28    9.10
  -5   0   0   -1.80    3.30
  -5   1   0 1048.30    9.30
  -1  -5   1  199.58    3.50
  -9  -5   3   59.19    9.80
  -8   0   1  672.63   11.40
  -6  -6   2   63.89    7.10
  -6  -4   1    6.70    5.60
  -4  -5   1  127.69    5.40
  -4  -2   0  164.98    4.70
  -3  -7   2  620.44    8.90
   2   3   1  522.25    5.80
 -12  -4   5   53.99   13.50
 -12   0   4    3.50   11.50
 -11  -7   6   48.90   14.10
 -11  -4   4    0.80   11.40
 -11   0   3    5.60    9.80
 -11   1   3    9.00   10.00
 -10  -8   6  168.18   14.70
 -10  -7   5   27.30   12.50
  -9  -8   5   10.00   12.10
  -9  -3   2   38.80    8.60
  -8  -1   1   16.70    6.60
  -7  -7   3   48.50    8.40
  -7  -3   1  264.97    8.30
  -5  -1   0 1043.80   10.10
  -5   2   0  901.61    8.30
 -13   0   5   79.69   14.30
 -11  -6   5   60.99   13.70
 -11  -1   3    5.70   10.10
 -10  -6   4   22.20   11.40
 -10  -4   3   12.20   10.00
  -9  -7   4    9.40   10.50
   1   4   1  267.07    4.20
   4   2   2  257.17    5.70
 -13  -1   5   21.70   13.40
 -12  -2   4   64.79   12.70
 -11  -2   3   48.20   10.80
 -10  -1   2   67.99    9.20
 -10   0   2   -1.20    8.20
  -8  -8   4   18.40   10.50
  -8  -5   2   11.20    8.00
  -8  -2   1   83.29    7.70
  -5  -2   0  962.30   10.40
   3   4   2   21.50    3.90
   3   6   3  160.18    6.00
 -13  -2   5    6.30   14.10
 -12  -5   5   24.00   13.50
 -10   2   2  186.28   10.00
  -9  -6   3   34.50    9.90
  -9  -4   2  265.77   11.20
  -7  -6   2    6.10    7.30
  -7  -4   1   38.00    6.80
  -6   0   0  664.43    9.20
  -6   1   0  186.98    5.90
  -5  -7   2  216.08    8.30
  -3  -3   0 2688.63   13.30
   4  -1   2  248.28    4.80
 -12  -3   4   32.30   12.90
 -11  -3   3   45.40   11.20
 -10  -5   3    6.20   10.30
 -10  -2   2  185.88   10.80
  -8  -7   3   67.49    9.90
  -8   3   1  204.18    7.50
  -6  -5   1   23.00    6.50
  -6  -1   0  188.58    6.20
  -4  -3   0   21.00    3.60
   4   0   2   32.90    3.40
 -11  -7   5   49.40   14.50
 -10  -8   5   41.60   13.70
  -9   0   1  181.68    9.20
  -8  -3   1  219.78    8.80
  -6   2   0   86.59    4.60
  -5   3   0   66.79    3.50
   2   2   1 2468.75   11.20
   2   5   2   14.70    3.60
 -12  -4   4   18.70   12.90
 -10  -7   4   29.20   12.00
 -10  -3   2   53.39    9.90
  -9  -1   1  129.99    8.80
  -9   1   1  113.59    8.00
  -7  -8   3   43.30    9.40
  -6  -7   2   65.99    7.50
  -6  -2   0   80.99    5.40
  -5  -3   0   72.79    5.10
  -4  -6   1  132.69    6.00
   5  -1   3  286.07    6.10
   5   1   3  280.27    6.50
 -13   0   4   20.00   13.40
 -11  -6   4   60.89   13.40
 -11  -4   3  156.38   11.90
  -9  -8   4   62.49   11.80
  -9  -5   2  352.96   12.40
  -9  -2   1   94.39    8.70
  -9   2   1  105.99    8.00
  -8  -6   2  116.69    9.40
  -7   0   0   -3.10    5.10
   5   0   3   43.60    4.30
 -13  -1   4   17.80   13.10
 -12  -2   3    9.40   11.90
 -11   0   2    1.90    9.40
 -10  -6   3   85.69   11.70
 -10  -4   2   15.50    9.90
  -9  -7   3   74.09   10.90
  -8  -4   1  405.26   11.10
  -7  -5   1   50.19    7.40
  -7   1   0  418.66    8.30
  -5  -6   1   36.80    6.10
  -2  -6   1  130.89    4.40
 -13  -2   4   25.80   13.60
 -12  -5   4   53.19   13.90
 -11  -1   2   56.39   10.40
 -11   1   2   51.69    9.80
  -9  -3   1  204.28   10.10
  -7  -7   2  121.59    9.00
  -7  -2   0   10.30    5.90
  -6  -3   0   54.79    5.40
  -6   3   0   57.59    4.40
  -4  -4   0  162.08    5.30
  -3  -4   0   58.79    3.70
 -13  -3   4  119.99   15.20
 -12  -3   3   11.60   12.50
 -11  -5   3   44.80   12.30
 -11  -2   2   46.10   10.40
  -8  -8   3    8.30   10.20
  -6  -6   1  143.59    8.10
  -5  -4   0   60.89    5.30
 -11  -7   4   31.10   13.30
 -11  -3   2   32.50   10.70
 -10  -8   4    5.70   13.00
 -10  -1   1  148.09    9.80
 -10   0   1  166.78    9.80
  -9  -6   2    8.90    9.40
   2   1   1 8535.35   19.30
   3  -3   2  574.14    5.20
   3   5   3   46.80    4.60
 -12  -6   4  143.29   16.00
 -12  -4   3    0.70   12.50
 -10  -5   2  184.18   11.90
 -10  -2   1  331.67   11.90
 -10   1   1  133.29    9.20
  -9  -4   1   62.59    9.10
  -8  -7   2   38.60    9.80
  -8  -5   1   79.39    8.60
  -8  -1   0  194.48    8.30
  -8   0   0   32.60    6.40
  -7  -3   0   31.00    6.40
  -6  -4   0  138.39    6.90
   2  -1   1 8934.81   17.00
   2   6   3  111.19    5.00
   4   3   3  627.14    8.40
 -11  -6   3   89.39   13.30
 -10  -7   3   83.89   12.50
 -10   2   1  309.77   10.80
  -8  -2   0  522.45   11.20
  -7  -6   1   52.79    7.70
  -1  -6   1   45.90    3.00
 -13  -1   3   32.70   13.10
 -13   0   3    6.40   12.40
 -10  -3   1   36.60    9.60
  -7   3   0   45.70    5.30
   1   3   1  904.61    6.40
 -13  -2   3   51.79   13.70
 -12  -5   3   49.30   13.60
  -8  -3   0  939.61   14.20
  -7  -8   2    3.60    8.80
  -7  -4   0   32.50    6.80
  -5  -7   1  180.08    7.90
  -4  -7   1  284.47    7.70
  -4  -5   0    6.70    4.50
   3   2   2 3125.99   14.60
 -10  -6   2    5.20   10.60
  -9  -7   2    7.40   10.20
  -9  -5   1   32.20    8.50
  -9  -1   0  163.48    8.90
  -9   0   0   -2.00    7.40
  -8  -6   1   12.70    8.20
  -3  -7   1   39.10    5.10
 -12  -3   2   23.10   12.40
 -11  -7   3   36.90   14.00
 -11  -5   2   21.10   11.80
 -11  -1   1   54.89   10.40
 -11   0   1   59.19   10.10
 -10  -4   1  277.37   12.40
  -9  -2   0  280.57   10.40
  -9   1   0  165.78    8.80
  -6  -7   1   24.10    7.00
  -6  -5   0    2.00    5.90
  -3  -5   0  316.07    6.00
   1   5   2  176.68    4.40
   4   2   3  309.77    6.10
 -13  -4   3   90.39   15.10
 -12  -6   3    9.90   13.60
 -11  -2   1    3.00    9.90
 -11   1   1   48.20    9.60
 -10  -8   3    1.90   12.10
  -8  -8   2  104.99   10.90
  -8  -4   0   47.10    7.90
  -5  -1  -1  289.67    6.20
  -5   0  -1  190.78    5.30
 -12  -4   2    7.60   12.50
 -11  -3   1   77.29   11.20
  -9  -3   0   40.20    8.50
  -9   2   0  268.67    9.30
  -7  -7   1  110.29    8.80
  -7  -5   0    4.60    6.80
  -6  -1  -1  721.73    9.90
  -4  -1  -1   85.69    3.80
  -4   0  -1   10.60    2.70
   3   1   2  513.05    6.20
   3   4   3  395.46    6.80
 -11  -6   2    6.30   12.40
 -10  -7   2   25.90   11.80
 -10  -5   1   17.30   10.10
  -6   0  -1  285.27    6.90
  -5  -2  -1  637.54    8.70
  -5   1  -1  296.07    5.60
  -4  -2  -1   44.30    3.60
   4   1   3    6.70    3.60
   5   0   4  151.08    5.50
 -13  -2   2   25.40   13.20
 -13  -1   2   20.70   12.60
 -13   0   2    0.60   12.10
 -11  -4   1   93.29   11.70
 -10   0   0    5.00    8.10
  -9  -8   2  148.09   12.50
  -9  -4   0   34.10    8.60
  -8  -7   1    1.70    8.80
  -6  -2  -1  643.34    9.70
  -6   1  -1  711.93    9.20
  -5  -6   0  446.96    9.30
  -4   1  -1   83.09    3.30
  -2  -5   0  105.39    3.70
 -13  -3   2   22.40   14.40
 -12  -7   3    4.90   13.80
 -12  -5   2   20.60   12.90
 -12  -1   1   58.09   12.30
 -12   0   1    4.90   11.30
 -10  -2   0   12.70    8.80
 -10   1   0   21.20    8.60
  -8  -5   0   52.39    8.30
  -7  -2  -1   32.20    6.10
  -7  -1  -1  321.87    8.10
  -7   0  -1    0.60    5.20
  -6  -6   0  360.56    9.50
  -5  -3  -1 2324.87   16.10
  -3  -1  -1  136.19    3.40
   3   0   2  284.97    4.60
   4   0   3  435.66    6.50
 -10  -6   1   83.99   11.40
 -10  -3   0  168.28   10.90
  -4  -3  -1    6.30    3.60
  -3   0  -1 3391.66   12.50
   2   5   3  435.56    6.90
   4  -1   3    6.20    3.10
 -13  -4   2   99.29   14.60
 -12  -3   1    1.50   12.10
 -11  -7   2    6.80   12.90
 -11  -5   1   37.60   11.90
 -10   2   0   10.50    8.10
  -9  -7   1   72.89   10.80
  -8  -1  -1   18.80    6.60
  -7  -6   0  108.69    8.30
  -7  -3  -1  279.47    8.80
  -6  -8   1   91.99    8.20
  -5   2  -1  614.34    7.10
 -12  -6   2   80.69   14.20
 -10  -8   2   12.10   12.10
 -10  -4   0   34.20   10.00
  -9  -5   0    0.30    8.80
  -8  -2  -1   78.89    7.70
  -7  -8   1   21.10    8.40
  -6   2  -1  645.44    8.20
 -12  -4   1   31.10   12.70
 -11  -2   0   22.90   10.20
 -11  -1   0   27.10    9.80
 -11   0   0    4.40    9.30
  -8  -6   0    3.20    8.10
  -8  -3  -1  237.18    9.40
  -8   1  -1   16.60    6.30
  -6  -4  -1    9.10    5.70
  -5  -4  -1    3.20    4.80
  -3   1  -1  135.39    2.90
   2   6   4  261.27    6.80
 -14  -1   2    1.60   13.60
 -11  -6   1   42.40   12.40
 -11  -3   0  146.19   11.60
 -11   1   0   19.80    9.80
 -10  -7   1   59.49   12.60
  -9  -1  -1  126.59    8.60
  -8  -8   1   62.29   10.00
  -7  -4  -1   37.00    6.90
  -4  -4  -1  398.36    7.30
  -4   2  -1   40.50    2.70
  -3  -3  -1  309.57    5.20
 -13  -2   1   24.30   13.10
 -13  -1   1   -0.30   12.50
 -13   0   1   96.29   13.50
 -12  -7   2   56.19   14.50
 -12  -5   1   37.90   13.00
 -10  -5   0   88.29   11.00
  -9  -6   0   43.00    9.60
  -9  -2  -1  107.99    8.90
  -6  -7   0  153.88    8.60
  -5  -7   0  603.84   10.80
 -13  -3   1   69.19   13.90
 -11  -4   0   87.39   11.60
  -9  -8   1   39.00   11.40
  -9  -3  -1  215.58   10.30
  -9   1  -1  125.29    8.40
  -7  -7   0   -1.10    7.70
 -12  -1   0    3.30   11.60
  -8  -7   0   -2.90    9.20
  -6  -5  -1   25.40    6.20
  -6   3  -1   41.10    4.40
  -5  -5  -1   89.79    6.00
  -4  -7   0   76.29    6.10
   4   2   4  203.28    5.90
 -13  -4   1  117.19   14.70
 -12  -6   1   40.80   13.70
 -12   0   0  126.79   11.90
 -11  -7   1   63.59   13.40
 -10  -6   0   21.20   10.60
 -10  -2  -1  340.07   11.90
 -10   0  -1  178.18   10.20
  -9  -4  -1   62.69    9.20
  -7   3  -1  285.27    7.10
  -5   3  -1 2239.78   11.70
  -3  -4  -1   97.89    4.10
  -2  -6   0   26.20    3.50
  -2  -1  -1 6894.81   15.70
   1   4   2    7.20    2.70
   5  -2   5  185.18    6.00
 -12  -3   0   15.70   12.00
 -11  -5   0    3.90   11.40
 -10  -8   1   64.09   12.50
 -10  -3  -1   47.30    9.60
  -9   2  -1  106.19    8.00
  -8  -5  -1   72.79    8.60
  -4  -5  -1  144.39    5.90
  -2  -2  -1 2118.49    9.60
  -1  -5   0    1.90    2.10
   3   4   4  101.19    5.00
 -14  -1   1   44.20   14.80
 -13  -5   1  135.99   15.00
 -12  -4   0    2.40   12.20
 -10   1  -1  150.98    9.80
   2   2   2  429.26    5.40
   3   2   3  123.59    4.20
  -9  -5  -1   35.00    9.30
  -6  -8   0   25.30    7.90
  -3  -7   0   93.19    5.50
   2   4   3 1361.76   10.30
   4   1   4 1048.50   10.10
 -13  -2   0   64.19   14.30
 -13  -1   0    6.90   13.10
 -12  -7   1   18.50   14.30
 -11  -8   1   -0.90   13.80
 -11  -6   0   29.00   12.40
 -11  -2  -1    7.40   10.20
 -11  -1  -1   49.99   10.10
 -10  -7   0   16.40   11.40
  -7  -8   0   12.60    8.30
  -7  -6  -1   65.99    7.90
  -5  -6  -1   43.60    6.20
 -13  -3   0    4.40   13.30
 -13   0   0   -2.50   11.90
 -12  -5   0   35.90   12.90
 -11  -3  -1   98.79   11.30
  -8  -6  -1   10.60    8.30
  -7  -1  -2   58.89    6.30
  -6  -2  -2   22.80    5.40
  -6  -1  -2  365.96    7.70
   0  -3   0    2.40    0.80
 -11  -4  -1  110.99   11.70
 -11   1  -1   52.69   10.10
 -10  -5  -1   11.50   10.10
  -9  -8   0    9.40   11.10
  -8  -2  -2  372.46   10.30
  -8  -1  -2  132.39    7.90
  -7  -3  -2   63.79    7.00
  -6  -3  -2   23.40    5.70
  -6   0  -2   64.39    5.20
  -5  -2  -2  251.97    6.60
  -3  -5  -1   33.00    3.90
   2   5   4  134.19    5.40
   4   0   4  454.25    7.00
 -13  -4   0  153.78   15.00
 -12  -6   0  127.39   14.50
 -11  -7   0   -2.00   12.60
  -8  -3  -2   31.60    7.50
  -5   0  -2   26.00    4.00
   1   5   3 1197.78    9.50
   3   1   3  784.22    7.90
 -12  -1  -1   54.39   11.60
  -9  -2  -2  134.99    9.20
  -9  -1  -2   78.09    8.20
  -9   0  -2   -3.60    7.50
  -7  -7  -1  118.09    9.30
  -7  -4  -2    1.80    6.70
  -7   1  -2   58.39    5.60
  -6  -4  -2   69.59    6.50
 -14  -1   0    1.30   14.30
 -12  -3  -1    6.90   12.10
 -11  -5  -1   38.00   11.90
 -10  -8   0   43.40   12.30
 -10  -6  -1   80.19   11.30
  -9  -3  -2   53.09    8.10
  -8  -7  -1   12.60    8.90
   1   1   1   60.89    1.90
   3   3   4  398.16    6.90
 -12  -4  -1   25.50   12.70
  -9  -7  -1   80.69   10.70
  -5  -7  -1  184.68    8.10
  -4  -1  -2  247.88    5.30
   2   1   2  229.88    4.00
 -12  -7   0  109.09   15.00
 -11  -8   0    3.70   13.80
 -11  -6  -1   27.30   12.40
 -10  -3  -2   73.79   10.10
 -10   0  -2    1.20    8.20
  -8  -5  -2   16.20    8.10
  -7  -5  -2   96.39    8.10
   3   0   3   11.10    2.80
 -13  -2  -1   26.90   13.20
 -13  -1  -1   10.80   12.50
 -12  -5  -1   39.40   13.20
 -10  -7  -1   52.59   11.90
 -10  -4  -2   19.50   10.00
  -6  -5  -2    9.10    6.20
  -4   0  -2   33.50    3.10
  -3  -6  -1  246.38    6.20
 -13  -3  -1   74.09   14.10
 -13   0  -1  106.79   13.00
 -11  -3  -2   32.50   10.60
 -11  -2  -2   45.80   10.80
 -11  -1  -2   68.39   10.60
 -10   1  -2   83.29    8.80
  -6   2  -2   20.60    4.30
  -1  -6   0  438.46    5.10
   2   3   3  613.44    7.00
 -13  -4  -1  117.99   14.70
 -12  -6  -1   36.80   13.60
  -8  -8  -1   60.09   10.10
  -7  -8  -1   20.20    8.40
  -6  -8  -1   92.39    8.60
  -4  -7  -1  305.47    8.00
  -4  -4  -2  101.19    5.20
 -11  -4  -2  199.28   12.80
  -9  -8  -1   44.30   11.00
  -7  -6  -2    9.00    7.40
  -6  -6  -2   79.19    7.70
  -2  -5  -1  141.09    4.10
 -12  -1  -2   43.30   12.20
 -11   1  -2   62.69    9.60
 -10  -8  -1   68.99   13.20
  -9  -6  -2   11.60    9.50
  -5   2  -2  259.47    5.40
   3   2   4  793.82    8.60
 -14  -1  -1   39.20   13.80
 -12  -3  -2   31.00   12.40
 -11  -5  -2   27.40   11.90
 -10  -6  -2    4.30   10.80
  -4   1  -2  262.97    4.70
 -12  -7  -1   22.60   14.30
 -12  -4  -2   10.40   12.40
  -9  -2  -3    6.60    8.00
  -8  -7  -2   41.90   10.00
  -8  -2  -3  151.08    8.10
  -7  -2  -3   54.89    6.80
  -7  -1  -3  167.08    7.60
  -7   3  -2   60.29    5.60
  -3  -3  -2  551.14    7.00
  -3  -1  -2  491.65    5.80
 -12  -5  -2   30.20   13.00
 -11  -8  -1    4.60   13.10
 -11  -6  -2    4.30   12.20
  -9  -7  -2    2.50   10.30
  -9  -3  -3   42.50    8.80
  -9  -1  -3   20.70    7.80
  -6  -2  -3   25.90    5.60
 -13  -3  -2   29.00   14.00
 -13  -2  -2   36.80   13.30
 -10  -7  -2   37.30   11.90
 -10  -3  -3   64.69   10.10
 -10  -1  -3    6.30    8.90
  -9  -4  -3   59.69    9.50
  -9   0  -3   85.89    8.20
  -6  -3  -3   93.19    6.70
  -6  -1  -3    1.50    5.10
  -6   3  -2   22.40    4.30
  -3  -7  -1   51.79    5.00
 -13  -4  -2  121.89   15.20
 -10  -4  -3   13.20   10.10
 -10   0  -3   49.30    9.40
  -3  -4  -2   22.90    3.50
  -1  -2  -1  263.67    2.90
 -12  -6  -2   79.39   14.20
 -11  -7  -2   13.10   12.90
 -11  -3  -3   57.59   11.20
 -11  -2  -3   59.79   11.10
 -11  -1  -3   12.70   10.70
  -9   1  -3   15.70    7.70
  -8  -5  -3   28.50    8.40
  -6   0  -3   57.89    5.30
  -3   0  -2  274.57    4.30
  -2  -6  -1  158.58    4.60
   1   0   1  746.13    4.50
   1   5   4   43.00    4.20
 -11  -9  -1   25.90   14.10
 -10  -5  -3    7.70   10.50
  -5  -3  -3   17.60    5.10
 -14  -1  -2   13.40   13.90
 -10  -8  -2   18.80   12.10
 -10   1  -3    3.30    8.10
  -7  -8  -2    0.10    8.40
  -4   2  -2  280.07    4.60
 -12  -7  -2   73.29   14.60
 -12  -3  -3    2.20   12.30
 -12  -1  -3  156.78   13.00
 -11  -5  -3   52.39   12.50
  -9  -6  -3   42.20   10.00
  -6  -8  -2  287.67   10.40
  -6   1  -3    3.50    4.70
  -3  -5  -2   13.20    3.70
 -12  -4  -3    3.70   12.60
 -12   0  -3   13.70   11.70
 -11  -8  -2   24.60   13.70
 -11   1  -3   13.10   10.00
 -10  -6  -3   94.79   11.90
  -9   2  -3    7.40    7.40
  -5   0  -3   44.90    4.40
 -12  -5  -3   55.89   13.50
  -5  -5  -3    7.30    5.50
 -13  -4  -3   92.29   14.90
 -13  -3  -3   48.90   14.10
 -13  -2  -3   51.79   13.60
   0  -5   0    0.30    1.50
 -12  -6  -3   12.20   13.70
  -9  -3  -4   55.79    9.30
  -8  -3  -4   13.60    7.80
  -3   1  -2  497.55    5.10
   1   2   2 2392.76   10.40
 -11  -7  -3   37.80   13.50
 -10  -3  -4    8.10    9.80
 -10  -2  -4   40.90    9.80
  -4  -4  -3   16.70    4.60
  -4  -1  -3    8.40    3.40
  -3  -6  -2   89.89    5.20
 -11  -3  -4   83.69   11.90
 -11  -2  -4   34.10   11.00
  -6   2  -3   26.80    4.60
  -2  -2  -2  419.46    5.00
  -1  -5  -1  265.77    4.20
 -11  -4  -4    7.80   11.60
 -11  -1  -4   39.20   10.80
 -10  -8  -3    9.40   12.30
 -10  -5  -4   42.00   11.20
 -10   0  -4    1.00    8.70
  -9  -5  -4   68.09   10.20
  -8  -8  -3   12.40   10.70
  -8  -5  -4   41.20    8.90
 -12  -3  -4   44.10   13.10
 -11  -5  -4   15.80   12.20
  -6  -3  -4   26.00    6.30
  -2  -4  -2  884.81    7.90
 -12  -4  -4   36.90   13.10
 -12  -1  -4   43.50   12.20
  -9   1  -4   43.50    8.30
  -4   0  -3  475.15    6.70
  -2  -1  -2  213.78    3.50
 -13  -3  -4  138.39   15.00
 -13  -2  -4   38.80   14.40
 -12  -5  -4   95.59   14.40
 -12   0  -4    4.30   11.90
 -11  -6  -4   92.79   13.70
 -13  -1  -4   43.80   13.20
 -11   1  -4   45.00   10.10
  -6  -8  -3   45.00    8.60
  -2  -5  -2   14.00    3.30
 -12  -6  -4  181.18   15.60
 -10  -7  -4   46.60   12.70
  -9  -7  -4    9.70   10.80
  -8  -7  -4   57.99   10.80
 -10  -2  -5   53.79   10.20
  -9  -2  -5   11.10    8.60
  -6  -6  -4   17.00    7.20
  -4   1  -3   10.40    3.10
  -1  -6  -1   57.89    3.30
 -11  -2  -5   33.00   11.60
 -10  -8  -4    9.10   12.50
 -10  -4  -5   31.30   10.80
  -9  -4  -5    3.70    9.60
  -8  -3  -5   40.20    8.60
  -3   2  -2 3348.06   11.40
 -12  -3  -5   75.29   13.70
 -12  -2  -5   87.89   14.10
 -11  -8  -4   23.80   14.20
 -11  -1  -5   25.50   10.90
 -10  -5  -5    5.30   11.10
  -9  -5  -5   57.99   10.60
  -8  -8  -4   27.20   11.00
  -2   0  -2  474.15    4.50
 -10   0  -5   61.29   10.40
  -8  -5  -5   45.90    9.40
  -6  -7  -4   51.19    8.50
 -13  -3  -5    9.70   14.20
 -13  -2  -5    5.50   14.40
 -12  -5  -5   32.90   13.80
 -11  -6  -5   77.89   13.80
 -10  -6  -5   12.90   12.00
  -9  -6  -5   21.00   10.80
  -7  -8  -4   20.20    9.80
 -13  -1  -5   22.10   14.10
 -12   0  -5   14.10   12.30
 -10  -7  -5   35.20   12.90
  -9  -7  -5    5.30   11.10
  -3   0  -3   12.10    2.80
  -8  -7  -5   27.10   10.30
  -5   3  -3   27.20    3.80
 -11  -4  -6   31.00   12.70
 -11  -3  -6   22.70   12.40
 -10  -4  -6   38.00   11.40
 -10  -2  -6   50.79   11.00
  -9  -8  -5   12.10   12.00
  -9  -2  -6  219.38   11.30
   3  -2   6   20.00    4.50
 -12  -4  -6    5.20   13.70
 -12  -2  -6  154.78   14.50
 -11  -5  -6   13.80   12.90
 -10  -5  -6    0.20   10.90
 -10  -1  -6   27.90   10.20
  -9   2  -5    7.20    8.10
  -8  -8  -5   36.90   10.90
 -13  -2  -6   34.20   15.00
 -12  -5  -6  192.28   15.50
 -12  -1  -6   15.30   12.50
 -11  -6  -6  112.69   14.50
 -10  -6  -6   28.20   12.80
 -11   0  -6    4.60   11.40
  -8  -5  -6    4.30    9.40
  -7  -8  -5   16.90   10.40
  -6  -7  -5   17.50    8.70
 -13  -1  -6   42.90   14.00
 -12   0  -6   22.00   11.90
 -11  -7  -6   48.00   14.60
 -10  -7  -6   10.60   13.00
  -9   0  -6    1.30    8.40
  -2   1  -2  234.08    3.10
 -10   1  -6   33.20   10.20
  -8   0  -6   38.50    7.90
   0   5   6    0.10    4.70
  -8  -7  -6   19.50   10.70
  -7  -6  -6   29.00    9.10
  -7  -1  -6   41.20    7.50
  -6  -8  -5   11.60    9.10
 -11  -4  -7    9.10   13.00
 -10  -4  -7   19.30   11.90
  -9  -8  -6   24.50   12.50
 -12  -3  -7   44.30   14.10
 -12  -2  -7    1.90   13.20
 -10  -5  -7   -4.10   12.30
  -9  -3  -7   16.00   10.20
  -7  -7  -6   29.80   10.40
 -10  -6  -7    2.30   12.90
  -7   0  -6    5.00    6.80
 -12  -1  -7    4.90   12.80
  -9  -6  -7   68.99   12.40
  -6  -6  -6   19.00    8.10
  -5   3  -1 2404.16   15.00
  -4   2  -4  197.68    4.70
  -4   2  -2  263.17    5.10
   4  -1  -5   38.30    4.70
   4  -1  -2  257.87    5.90
   5  -1  -2   92.29    5.50
   7   0  -9   23.70    8.60
   9   0   0    1.50    7.30
  10   1  -9   25.60   12.10
  13   2  -5   -0.60   13.70
  13   2  -4   28.80   12.90
  13   2  -2   26.60   13.10
  -4   2  -3  312.47    5.40
   3  -1  -4  213.18    5.10
   3  -1  -3  720.33    7.80
   6   0   3   54.99    4.80
   9   0  -7   20.30    9.60
  10   0  -4   -2.40    9.40
  10   0  -3   48.60    9.60
  11   1   1   50.69   10.30
  13   2  -1   28.20   12.60
  -5   3  -4  107.29    5.20
   3  -1  -5  178.58    5.20
   3  -1  -2  511.65    6.40
   3   0   3   12.40    2.10
   5  -1  -1  329.87    7.00
   6  -1  -5   49.60    6.20
  10   0  -5   47.90   10.30
  12   1  -5   96.69   13.30
  12   1  -3  140.39   13.10
  12   1  -2   39.90   11.70
  -5   3  -3   19.70    4.30
   4  -1  -1  104.69    4.20
   6  -1  -6   14.40    6.50
   7  -1  -5  220.48    9.10
   7  -1  -4   57.09    7.30
   9   0  -8    9.10   10.30
   9   0   1  186.98    9.00
  10   0  -6   51.19   10.70
  10   0  -1  159.78   10.20
  12   1  -6    6.20   12.70
  12   1  -1   44.10   11.40
  -1   1   2  152.48    2.50
  -1   3   6   22.00    3.50
   7  -1  -2   62.79    6.40
  10   0  -7   36.50   10.90
  11   1  -9   18.90   13.20
  -3   2   1  372.76    5.50
   5  -1  -7    5.30    5.80
   5  -1   0 1185.58   11.10
   7  -1  -6   32.60    7.60
   8  -1  -4  132.49    8.90
  10   0   0    3.20    8.40
  12   1  -7    0.90   12.40
  12   1   0    5.50   10.80
   2  -1  -4  608.04    6.50
   3  -1  -1  163.58    3.90
   8  -1  -5  121.99    9.20
   8  -1  -2  123.79    8.40
   8   0 -10   42.90   10.90
   9   0  -9    7.50   10.40
   9   0   2   -0.80    7.50
  10   0  -8  110.59   12.70
  11   0  -5    4.70   10.90
  11   0  -4   17.00   10.80
  11   0  -2    0.10    9.90
  12   1  -8   13.90   13.80
  -3   4   5    7.90    4.30
   2  -1  -5  335.27    5.50
   2  -1  -3  551.94    5.90
   4  -1   0 3261.47   15.80
   8  -1  -6  355.26   11.50
   8   0   3   72.69    7.20
  10   0   1  165.88   10.20
  11   0  -6    2.50   11.40
  11   1 -10  102.49   14.50
  13   1  -5   20.30   13.60
  13   1  -4   34.70   13.80
  13   1  -3   34.40   13.60
  -4   3   1    7.20    3.50
   1   1   4   88.59    1.20
   6  -1  -8   20.40    7.70
  11   0  -1   65.09   10.40
  13   1  -2   20.80   12.90
   2  -1  -2  214.08    3.80
   4  -1  -8    5.10    5.80
   8  -1  -7   88.39    9.40
   9  -1  -5   39.10    9.30
   9  -1  -4   39.60    8.30
   9  -1  -3   11.40    7.70
   9   0 -10    2.60   10.90
  10   0  -9   -0.60   11.60
  11   0   0    0.90   10.10
  13   1  -1    3.00   12.20
  -3   3   3   61.59    4.00
  -1   2   4   12.30    2.30
   0   2   5  237.58    3.50
   2  -1  -6  224.98    5.00
   6   0   4  117.29    5.30
   9  -1  -6   48.00    9.60
  11   0  -8    2.20   12.60
   6  -1  -9    5.80    7.90
   8  -1  -8   11.00    9.00
   9  -1  -1  119.69    9.00
  10   0   2    2.80    7.90
  12   0  -5   15.50   12.60
  12   0  -3   10.00   10.70
  12   0  -2   -1.40   11.10
  -3   2   0  977.10    7.90
  -2   1  -6  222.18    2.50
  -2   1  -1 8324.37   16.50
   0   1   3  476.75    3.20
   3  -1  -8  110.29    6.00
   3  -1   0 2557.44   12.20
   5  -1  -9   52.19    7.40
  10  -1  -5   73.19   10.70
  10  -1  -4  431.46   13.70
  10  -1  -3    2.90    9.30
  10   0 -10   46.70   12.60
  11   0   1   65.49    9.90
  12   0  -6   15.50   12.00
  12   0  -1    3.90   10.70
   4   0   4  444.36    5.30
   9  -1   0  171.68    9.20
  10  -1  -6   20.70   10.40
  11   0  -9   13.90   13.00
  12   0  -7   44.90   13.80
   8  -1  -9   23.30    9.70
   8  -1   1   21.30    6.50
   9  -1  -8    8.20   10.10
  10  -1  -7   23.50   10.80
  10  -1  -1  148.49   10.00
  12   0  -8    2.50   13.70
  12   0   0  117.69   11.90
  14   1  -1   35.10   13.60
  -4   4   2  103.19    5.20
   2  -1  -1 8607.44   19.60
  11   0 -10    0.70   13.10
  13   0  -5   80.39   14.20
  13   0  -4   22.50   13.70
  13   0  -3    6.20   13.10
   7  -1   2   62.79    6.10
   9  -1  -9   33.30   10.90
   9  -1   1  124.59    8.40
  10  -1  -8    7.90   11.10
  11  -1  -5   19.50   11.20
  11  -1  -4   36.30   10.20
  13   0  -2    1.80   12.90
  -4   3  -1    5.60    3.50
  -2   2   2  426.76    5.20
   8  -1 -10  104.19   11.30
  10  -1   0   26.40    8.60
  11  -1  -6   97.79   11.40
  11  -1  -2   50.69   10.50
  13   0  -1  101.99   13.10
  -3   2  -1  385.46    5.20
  -3   3   2  575.74    7.20
   6  -2  -5  229.68    8.50
   7  -2  -3   54.19    7.20
   8  -1   2  132.69    7.80
  11  -1  -1   64.39   10.60
   1  -1  -4   94.99    2.80
   5  -2  -5  184.88    7.30
   6  -2  -6  298.77    9.30
   9  -1 -10   68.99   11.50
  10  -1  -9   36.40   12.00
  13   0   0   -2.10   12.00
  -4   3  -2 1570.44   11.20
   1  -1  -5 1196.58    7.60
   2   0   3  185.28    2.20
   5  -2  -6   51.89    6.20
   9  -1   2   80.19    8.40
  11  -1   0   19.50    9.90
  12  -1  -6    7.80   12.80
   4  -2  -4  209.38    6.20
   7  -2  -1   26.10    6.40
   8  -2  -7   44.10    9.10
   9  -2  -6  170.78   11.00
   9  -2  -5    1.00    9.00
   9  -2  -3    5.80    8.50
  12  -1  -7    3.30   13.30
  12  -1  -2   44.60   11.60
  -4   3  -3  691.03    7.80
  -3   2  -2 3342.77   13.40
   1  -1  -3  771.92    5.60
   5  -2  -7    9.00    5.90
   7  -2  -8   17.40    8.70
  11  -1  -9   27.60   13.10
  12  -1  -1   57.59   11.60
  14   0  -1   90.59   14.10
  -4   3  -4  109.89    4.40
   6  -2  -8   54.59    7.70
   6  -1   3    2.30    4.50
   8  -2  -8   10.40    9.10
  10  -2  -5   43.00   10.50
  10  -2  -4   38.50   10.20
  10  -2  -3  314.37   12.50
  10  -1   2   88.89    9.40
  11  -1   1   52.69    9.90
  12  -1  -8    6.20   13.80
  13  -1  -4   21.10   13.60
   2  -1   0  436.36    4.50
   5  -2  -8   39.70    7.20
   7  -2   0    2.90    5.90
   9  -2  -8    5.50   10.90
  10  -2  -6   51.19   10.10
  11  -1 -10  107.59   14.40
  12  -1   0    6.70   10.90
  13  -1  -5   26.60   12.70
  13  -1  -3   40.70   13.60
  -3   2  -3  124.29    3.50
   3   0   4  157.28    2.90
   4  -2  -7   17.60    5.60
   7  -2  -9   21.30    9.20
  13  -1  -2   23.60   13.00
   8  -2  -9   16.90    9.80
  10  -2  -8   35.10   11.50
  11  -2  -6  100.69   12.60
  11  -2  -4   35.20   10.30
  13  -1  -1   -1.60   12.50
   3  -2  -5 1465.25   11.90
   3  -2  -4  806.42    9.00
   9  -2  -9   48.60   11.20
  -2   2   1 2667.83   11.50
   1  -1  -2  175.68    2.80
   3  -2  -6   17.20    4.60
  10  -2   0   14.60    9.40
   3  -2  -3  129.19    4.50
   7  -2   1   30.60    6.00
   9  -2 -10   64.09   12.20
  11  -2  -8   17.40   12.90
  11  -2  -1    3.10   10.00
  12  -2  -6  123.49   14.10
  12  -2  -5   64.09   13.20
  12  -2  -4   70.79   12.90
  12  -2  -3   16.40   12.00
  12  -2  -7   -2.40   13.40
  12  -2  -2   23.70   11.70
  14  -1  -1   27.60   14.50
  -3   4   2   24.00    4.10
  10  -2 -10   11.30   12.30
  11  -2   0   18.30   10.10
  12  -2  -8   48.80   14.30
   3  -2  -2 3508.65   16.30
   7  -3  -4   82.29    8.10
   8  -3  -6   65.89    9.10
   8  -3  -5   30.40    8.60
   8  -3  -4    9.40    8.10
   9  -3  -5   90.09   10.20
  10  -2   1  349.96   11.70
  12  -2  -1   11.80   11.30
  13  -2  -5   -2.30   13.60
  13  -2  -4   34.30   13.90
  -4   4  -2  113.89    5.20
   7  -3  -6  307.97   10.20
   8  -3  -7   25.10    9.10
  11  -2 -10   44.20   13.90
  13  -2  -3   55.39   13.90
   3  -2  -8   60.59    5.80
   4  -1   3    8.90    2.80
   6  -3  -4   28.40    6.10
   8  -3  -2   23.60    7.80
   9  -3  -7   17.60   10.40
  10  -3  -4    3.70   10.10
  11  -2   1    8.10    9.70
  12  -2   0   -1.90   10.90
  13  -2  -2   37.90   13.40
  -4   4  -3   14.50    4.30
   0   2   4  293.87    3.60
   7  -3  -8   48.00    9.30
   8  -3  -8   42.30    9.80
   9  -3  -8   14.20   11.20
   9  -3  -2   53.49    8.30
  10  -3  -7   69.49   11.90
  13  -2  -1   30.60   12.70
   5  -3  -5  192.88    7.60
  11  -3  -6   11.50   12.20
  11  -3  -3   56.29   11.20
  -4   4  -4   88.69    4.90
   6  -3  -8   17.00    8.10
   9  -3  -9   95.59   12.30
  10  -3  -8   36.80   11.90
   5  -3  -3   24.10    5.60
   7  -3  -9   36.10    9.10
  10  -3  -9   51.39   13.30
  10  -3  -1   47.30    9.50
  12  -3  -6  105.59   14.10
  12  -3  -5   66.69   13.70
  12  -3  -4   46.30   12.90
   1  -1  -1   61.79    1.80
   9  -3   0   46.40    8.30
   9  -2   3    2.40    7.60
  11  -3  -1  115.69   11.40
  12  -3  -7   34.50   14.00
  12  -3  -3   -1.70   12.30
   5  -3  -8   36.00    7.50
   6  -3  -9   34.80    8.10
   9  -3 -10   30.20   11.70
  10  -3   0  194.78   10.90
  11  -3  -9   99.89   14.40
  12  -3  -2   34.30   12.40
  10  -3 -10    4.90   12.60
  13  -3  -4  126.59   15.30
   4  -3  -6   18.60    5.30
  11  -3 -10    8.80   13.50
  12  -3  -1    4.40   11.50
  13  -3  -3   66.19   14.20
   8  -3   1  260.07    9.40
  10  -3   1   47.80    9.70
  13  -3  -2   24.40   13.40
   8  -4  -5   45.00    9.00
   9  -4  -6   87.99   10.80
   9  -4  -5    8.70    9.70
  12  -3   0   22.70   11.60
  13  -3  -1   85.89   14.40
   8  -4  -7   68.79   10.00
   8  -4  -6   52.39    8.80
   8  -4  -4   45.70    8.20
   9  -4  -7   82.89   11.30
   9  -4  -3   61.89    9.80
  10  -4  -5   40.60   10.30
  10  -4  -4  209.08   12.50
   8  -4  -3   61.79    8.30
  10  -4  -7   15.10   10.70
  -4   1  -5   37.40    3.50
  -1  -2   0   15.00    1.50
  -1   3  -3  202.28    4.50
   0  -6   1   42.80    5.30
   1 -12  -1    4.40   10.80
   2   2   0  851.71    4.70
   3 -12   0   -2.00   11.20
   3  -8   2   14.50    7.60
   6  -5   3  121.69    7.00
  -2   3  -4  250.47    5.40
  -1  -7   0  145.39    6.70
  -1   4  -4 1045.40   10.10
   0 -11  -1   66.69    9.90
   0  -5   1  278.77    6.30
   0  -4   1   56.99    3.60
   0   3  -2  755.02    6.90
   0   4  -3  198.58    5.20
   1 -13  -2   40.60   12.60
   1  -1   1   52.99    1.60
   3 -13  -1   52.29   13.60
   5 -11   1   56.39   11.50
   8 -11   1   17.00   12.90
  -3  -7  -2  715.23    9.80
  -2   2  -3  514.35    5.60
  -1 -11  -2   42.20    9.40
  -1   2  -2 1845.42    9.10
   0 -12  -2    8.90   10.60
   0  -9   0    2.90    7.20
   1  -8   1   26.10    6.50
   2 -11   0   95.69   10.80
   2  -5   2   11.30    4.70
   2  -4   2  836.92    9.30
   6 -11   1  205.58   13.70
   6  -9   2   60.19   10.10
   7 -11   1  184.08   14.30
   7  -9   2  100.69   11.10
  -2  -7  -1  120.59    6.30
   1 -10   0  736.43   14.60
   2  -9   1   10.90    8.00
   3  -7   2  732.83   12.40
   3   4  -1  107.29    3.80
   3   5  -2   15.40    4.10
   4 -13  -1    6.80   13.40
   4  -8   2  221.78    9.90
  -2  -9  -2   75.89    8.30
  -2  -2  -1 2590.54    7.40
  -1  -6   0  447.86    8.00
   2 -14  -3   54.49   14.60
   2 -12  -1   35.90   11.50
   4  -1   2  263.47    4.00
   6 -12   0  158.58   15.40
   7 -12   0   27.50   14.70
  -3  -6  -2   89.69    5.20
  -3   3  -5  324.87    6.50
   1   4  -2    8.60    3.10
   1   5  -3 1102.49   10.50
   2 -13  -2   22.30   12.70
   3 -11   0  133.69   11.60
   5 -13  -1   30.70   13.80
   5  -8   2   67.99    8.70
   7  -8   2   -1.20    9.40
  -2  -6  -1  158.18    5.60
  -1  -5   0    2.30    3.70
  -1  -3   0  145.39    3.40
   0 -10  -1   79.39    9.10
   0  -8   0   28.00    6.70
   1 -11  -1   58.79   10.10
   3  -6   2   96.49    6.30
   6  -8   2  261.47   10.90
   1 -13  -3   75.29   13.00
   1 -12  -2   47.40   11.30
   2 -10   0  187.28   10.60
   2  -8   1  354.86   10.30
   3 -13  -2   45.70   14.40
   3 -12  -1   21.30   11.70
   3  -9   1   79.99    8.40
   6 -10   1   56.49   11.20
   7 -10   1   58.79   11.50
  -3  -5  -2   14.60    3.70
  -1  -4   0  809.02    7.70
   0 -11  -2   91.59   10.90
   0   2  -1 2160.18    8.80
   1  -9   0  109.49    8.70
   1  -6   1   48.90    5.50
   1   3  -1  878.01    6.80
   2   0   1 7049.50    9.50
   3  -4   2   18.10    4.00
   3  -3   2  560.14    7.10
   4 -11   0   91.49   11.50
   5  -7   2  233.58    9.40
  -2  -5  -1  151.18    4.80
  -1  -8  -1   30.70    6.70
   0 -12  -3    5.20   10.60
   3   3   0 3221.78   10.90
   4 -12  -1  184.38   13.90
   7  -7   2  128.99    9.20
   8 -11   0  135.49   14.20
  -3  -3  -2  581.54    4.60
  -2  -8  -2   63.89    7.00
  -2   1  -2  205.08    3.00
   2 -11  -1   15.70   10.10
   2   5  -2   15.00    4.00
   4 -13  -2   31.30   13.70
   6 -11   0    7.60   11.80
   7 -11   0  196.78   14.30
   8  -9   1   36.80   10.90
  -4   3  -6   13.40    4.70
  -2  -4  -1  187.38    4.30
  -2  -3  -1  565.94    5.10
   0  -7   0    1.60    5.40
   1  -5   1  254.67    6.30
   1  -2   1  306.87    4.10
   2 -13  -3   12.60   12.90
   2 -12  -2    2.60   11.20
   2  -7   1  110.49    7.30
   3 -10   0   53.69    9.70
   3  -8   1  184.88    9.20
   4  -5   2  157.68    6.60
   5 -13  -2   45.80   14.30
   5 -12  -1   20.40   12.60
   5  -6   2  342.77    9.30
   6 -12  -1    2.00   13.10
   6  -9   1   74.99   10.10
   7 -12  -1   25.10   13.90
   7  -9   1   36.60   10.30
  -4   2  -5  353.56    6.00
  -3   1  -3  727.23    5.70
   0  -9  -1  117.09    8.40
   1 -10  -1  204.28   10.40
   6  -6   2   67.69    7.30
   7  -6   2    5.10    7.10
  -1   4  -3  246.48    5.60
   1 -13  -4  159.18   13.80
   1 -11  -2   47.00   10.70
   1  -8   0   74.59    7.50
   2   4  -1  194.58    4.40
   3 -11  -1   12.30   10.30
   4 -10   0   13.30    9.70
  -2  -9  -3  529.65   11.60
  -1  -9  -2   92.19    8.40
  -1  -7  -1   35.10    5.80
   0   5  -3 1213.68   11.00
   1 -12  -3   18.20   11.10
   1  -3   1  856.41    7.50
   3 -13  -3   26.80   13.40
   3 -12  -2    7.40   11.80
   4  -8   1  522.05   12.20
   6  -5   2    8.90    6.20
   7  -5   2   88.59    7.40
   8 -10   0    9.40   11.90
   8  -8   1   66.39   10.50
   9 -11  -1   32.00   13.70
   0 -10  -2  137.89    9.60
   2  -6   1  155.38    6.80
   3  -7   1   49.00    6.90
   4 -11  -1   86.19   11.50
   5  -8   1  305.07   10.90
   7 -10   0   33.90   11.30
  -3   4  -5    5.70    4.40
  -2   3  -3  568.34    6.80
   0 -11  -3   62.99   10.10
   0   4  -2 3678.23   16.20
   2 -13  -4   27.80   13.80
   2 -10  -1   45.30    9.20
   3  -9   0   54.49    8.80
   4 -13  -3   55.09   13.20
   4 -12  -2   19.40   12.50
   6  -8   1   88.69    9.20
   6  -4   2   68.59    5.90
   6  -2   2   20.40    4.00
   7  -8   1   20.80    9.00
   8 -11  -1   21.70   13.10
  -3   3  -4  397.76    6.50
  -1   3  -2  206.08    4.20
   5 -12  -2   30.90   12.80
   5 -11  -1   50.49   10.70
   6 -11  -1  192.48   13.80
   6  -3   2   17.40    4.70
   7 -12  -2    6.60   13.80
   7 -11  -1  176.58   14.20
   2 -12  -3   50.09   11.50
   2 -11  -2   14.00   10.00
   2  -8   0  197.08    9.00
   6 -12  -2   40.90   13.40
   8  -7   1    5.80    8.90
   0  -5   0    0.00    3.70
   1   5  -2  177.88    5.30
   2  -5   1  146.89    5.60
   3 -10  -1    8.70    9.30
   4  -9   0   45.90    8.40
   8  -9   0    8.50   10.60
   9 -10  -1   38.50   13.60
  -1  -6  -1   56.29    4.90
   1 -12  -4   12.70   11.20
   1 -10  -2   59.19    9.10
   3 -12  -3   97.19   12.70
   3 -11  -2   47.00   10.70
   3  -6   1  257.67    7.70
   3   5  -1   33.30    4.00
   5  -9   0  110.19   10.10
   6  -7   1   16.50    7.50
   7  -9   0  132.89   11.30
   7  -7   1  126.39    9.10
  -4   3  -5  182.78    5.60
   0  -9  -2  503.95   11.90
   1 -11  -3   75.59   10.70
   4 -13  -4   51.69   14.60
   4 -10  -1   53.79   10.20
   4   4   0  176.58    4.10
   8 -10  -1   17.00   12.00
  -3  -6  -3  167.88    5.80
  -2  -8  -3  507.95   10.20
   2 -13  -5   55.69   13.40
   2  -9  -1   12.00    8.00
   2  -4   1  189.08    5.30
   3  -8   0   48.70    7.20
   4 -12  -3   24.80   12.60
   7 -10  -1   57.89   11.60
   8 -11  -2   62.79   13.70
  -2  -6  -2   72.09    4.80
  -1  -9  -3    6.60    7.70
   0 -11  -4  199.18   11.50
   0 -10  -3  386.46   11.90
   1  -6   0  463.05    8.80
   2   6  -2   70.99    5.30
   4 -11  -2  135.59   11.40
   4  -6   1  155.58    7.40
   5 -12  -3  128.59   14.00
   6 -10  -1   62.59   11.20
  -1   5  -3 1123.49   10.80
   0  -4   0  406.96    6.10
   1  -8  -1   27.70    6.90
   1   4  -1  273.57    4.90
   2 -12  -4   57.49   12.10
   2 -10  -2  125.49   10.10
   2   3   0   19.20    2.20
   3 -13  -5   45.30   13.90
   3  -5   1   28.80    5.00
   4  -8   0  102.19    8.70
   5 -11  -2   10.10   10.30
   5  -6   1   40.70    6.60
   6 -12  -3    3.80   13.10
   7 -11  -2  111.49   12.90
   7  -6   1   63.09    7.70
   8  -8   0  146.59   11.00
  -2   2  -2  406.86    4.70
   0   3  -1 2087.69   10.30
   2 -11  -3    9.10   10.20
   2  -3   1  548.15    6.60
   2  -1   1 8418.46   15.90
   3  -9  -1   86.89    9.20
   5  -8   0  292.87   10.80
   6  -6   1  155.28    8.10
   7  -8   0   13.60    9.10
  -2   4  -3 1319.77   10.80
  -1  -5  -1  265.77    5.70
   1 -12  -5   49.50   11.90
   1   2   0   15.00    1.40
   2 -13  -6   12.20   14.00
   2  -2   1 2483.35   11.10
   3 -12  -4    5.80   12.20
   6  -8   0   21.90    8.50
   9 -10  -2   47.80   13.80
  -4   2  -4  200.98    4.80
  -3   4  -4  103.69    5.00
   2   5  -1  151.58    4.80
   3 -11  -3   10.50   10.40
   3 -10  -2  105.59   10.50
   3  -7   0   98.99    7.40
   8  -9  -1   44.30   11.20
   0  -3   0    4.20    2.30
   0   5  -2   28.60    4.10
   1 -11  -4  100.59   11.00
   1 -10  -3   66.89    9.40
   3  -4   1  106.69    4.90
   4 -12  -4   14.00   13.00
   4  -9  -1  237.68   10.40
   7  -9  -1   44.50   10.50
   7  -5   1   58.49    7.30
   8 -10  -2  221.58   14.10
  -2  -7  -3    2.90    5.70
  -1   4  -2    8.80    3.30
   0 -11  -5   47.10   10.90
   1  -5   0   -1.80    3.90
   2 -12  -5  116.99   13.70
   3 -13  -6    5.70   14.10
   3   4   0   65.69    3.30
   4 -11  -3   10.00   11.00
   4 -10  -2   36.40   10.10
   5 -12  -4   85.39   13.80
   5  -5   1   93.89    6.30
   6 -12  -4   35.60   13.70
   6  -5   1   29.80    6.30
   8 -11  -3    2.90   13.40
   8  -7   0    5.20    8.50
  -3  -5  -3   47.80    4.10
  -2  -5  -2   10.80    3.30
   0  -6  -1   42.30    5.10
   5 -11  -3    8.60   11.30
   5 -10  -2   43.80   10.50
   6 -11  -3   64.79   12.90
   7 -11  -3   18.90   13.10
   7 -10  -2    8.00   11.30
   7  -7   0   -4.10    8.40
  -1  -8  -3   21.10    6.80
   0 -10  -4  200.68   10.50
   0  -9  -3    8.00    7.40
   1 -12  -6   28.40   12.50
   1  -7  -1   29.20    5.60
   2 -11  -4    8.60   10.40
   2  -9  -2   70.89    8.60
  -2  -8  -4    4.60    6.80
  -1  -9  -4   54.79    8.20
  -1  -4  -1  275.77    5.00
  -1   2  -1  303.47    3.80
   0  -2   0 1441.96    7.20
   2 -10  -3  173.58   10.70
   3 -12  -5   16.90   12.70
   3  -8  -1  194.28    9.30
   7  -4   1   40.10    6.20
   9  -9  -2    6.00   12.30
  -3   3  -3   62.39    3.70
   3   6  -1  253.17    6.20
   6  -4   1    5.30    5.20
   8  -8  -1   64.29   10.30
   9 -10  -3   30.50   13.20
  -4   3  -4  103.49    4.70
  -2   3  -2  370.26    5.40
   1 -11  -5  103.09   11.30
   1  -8  -2  691.73   12.30
   3 -11  -4   74.49   11.50
   3  -9  -2   59.99    8.90
   4 -12  -5   -5.10   12.10
   4  -8  -1  528.85   12.40
   5 -12  -5   13.80   13.50
   7  -8  -1   19.50    9.20
   8 -11  -4   70.59   14.40
   8  -6   0    1.30    7.60
  -2   5  -3  454.25    7.80
  -1  -6  -2  342.57    7.40
   1  -4   0  803.92    8.40
   1   5  -1  257.87    5.70
   2 -12  -6   43.60   12.40
   3 -10  -3  105.79   10.40
   6  -8  -1   87.89    9.40
   8 -10  -3   24.00   12.80
   8  -9  -2   25.80   11.00
   0  -7  -2   71.29    6.30
   0   4  -1   55.49    3.20
   1 -10  -4   84.19    9.60
   1  -9  -3    6.70    7.70
   2  -7  -1  112.59    6.90
   2  -5   0  127.39    5.20
   3  -2   1  374.46    5.10
   4 -11  -4    6.60   10.20
   4 -10  -3  125.79   11.20
   4  -9  -2  310.07   11.70
   4  -6   0    8.00    6.00
   4  -3   1    6.80    3.50
   7 -11  -4   91.79   14.10
   7  -9  -2   98.69   11.20
   7  -6   0  101.49    8.10
   2 -11  -5   83.89   11.40
   3 -12  -6   97.39   13.80
   5 -10  -3   20.10   10.50
   5  -9  -2  295.17   12.00
   6 -10  -3  175.68   12.60
   6  -9  -2   56.69   10.40
   7 -10  -3   13.90   10.80
  -2  -6  -3  113.59    5.50
  -2  -4  -2  854.01    7.40
  -1   5  -2  178.48    5.50
   0 -10  -5   17.40    8.90
   0  -5  -1  285.27    6.20
   1  -6  -1   55.19    5.50
   2   4   0  261.47    4.40
   2   6  -1  152.58    5.70
   4 -12  -6   37.40   13.70
   6  -3   1   45.30    4.60
   8  -7  -1    6.40    9.30
   0  -9  -4    4.10    7.60
   0  -8  -3   50.99    6.90
   1   3   0  139.39    3.10
   2 -10  -4   58.39    9.90
   2  -8  -2   64.79    7.70
   3  -7  -1   38.30    6.90
   3  -1   1  169.58    3.10
   5 -12  -6   15.50   14.20
   9 -10  -4   15.10   13.40
  -3  -4  -3  405.16    5.30
  -3   4  -3  386.76    6.70
  -1  -7  -3  111.29    6.60
  -1  -3  -1  903.11    6.70
   1 -11  -6  161.48   12.10
   2  -9  -3  518.45   12.60
   3 -11  -5   44.70   11.40
   3  -5   0  351.76    7.80
  -4   4  -4   76.59    5.00
  -1  -9  -5    9.00    7.40
  -1  -8  -4   43.60    7.20
  -1   3  -1  874.71    7.20
   3 -12  -7   13.30   13.90
   3   5   0  347.37    5.90
   4 -11  -5    9.60   11.40
   4  -7  -1  312.77    9.80
   4  -2   1   48.30    3.10
   7 -11  -5   12.60   13.60
   7  -7  -1  116.69    9.20
   8 -10  -4  119.09   14.00
   8  -8  -2  109.99   11.00
   1 -10  -5   77.79   10.40
   1  -7  -2   43.80    6.30
   3 -10  -4   20.00    9.70
   3  -8  -2    9.90    7.50
   5 -11  -5  113.29   13.30
   6 -11  -5   48.80   13.20
   6  -7  -1   23.10    7.80
   7  -5   0    9.90    6.30
   8  -9  -3   60.09   11.60
   2 -12  -8   40.70   13.90
   2 -11  -6  164.98   12.50
   2  -4   0  260.07    5.60
   3  -9  -3  291.27   10.80
   4 -12  -7   54.89   14.10
   4 -10  -4    7.40   10.10
   4  -5   0    9.10    5.10
   6  -5   0    1.60    6.10
   7 -10  -4   32.90   12.40
   7  -9  -3  107.69   11.60
   7  -8  -2    6.30    9.30
  -1  -5  -2  179.88    5.20
   0 -10  -6   23.80    9.80
   0   5  -1  279.07    5.80
   1  -9  -4   56.09    8.40
   1  -8  -3   23.30    7.10
   1   6  -1   53.89    4.80
   4  -8  -2  228.28    9.60
   5 -10  -4   43.40   11.00
   5  -8  -2   64.79    8.90
   5  -5   0   19.20    5.60
   6  -8  -2  247.38   11.10
   0  -6  -2   13.60    4.80
   1 -11  -7   -2.80   10.80
   3 -11  -6   -1.80   11.50
   8  -6  -1   14.40    7.90
  -3  -1   3  625.94    7.10
   4   8  -6  165.48   10.30
   5   0   2   24.00    3.20
   5   5  -4  612.54   11.70
   5  10  -6   72.99   11.50
   6   8  -5    1.40    9.60
   7  11  -5    8.50   13.30
   8   7  -3   66.69    9.80
   8  10  -4  100.39   13.20
  -4  -1   4  865.51    9.40
   3   7  -6   99.39    8.40
   5   9  -6   43.80   10.80
   6   0   3   46.40    4.20
   6   1   1  650.53    8.60
   7   7  -4   34.00    9.60
   7  10  -5  101.69   13.50
   8   4  -1  364.36   11.10
   8   9  -4   41.70   12.30
   9   9  -3   15.60   12.70
  10   7  -1   45.40   11.70
  10   9  -2   11.70   13.40
  11   8   0    5.40   13.00
   3   1  -1  138.49    3.80
   3   5  -5   56.49    6.00
   4   3  -3  582.54    9.20
   7   1   2   50.69    5.50
   7   3  -1  255.37    8.60
  -6   2   0   80.99    4.40
  -2  -2   7  218.18    6.30
  -1  -2   6  769.02    8.00
   4   4  -4   69.89    6.10
   5   1   0 1053.69    9.90
   7   5  -3   48.90    8.30
   7   9  -5   71.89   11.90
   8   3   0  829.82   12.90
   8   8  -4   11.70   10.80
   9   4   0   23.20    8.20
   9   5  -1   30.00    9.20
  -3   0   1 3502.45   12.90
   1  -2   6  778.82    6.40
   2   6  -6    5.80    6.00
   4   0   1    7.40    2.60
   5   6  -5  109.79    8.60
   5   8  -6  115.39   10.70
   6   3  -2   19.90    5.90
   6   4  -3    9.90    6.60
   6   7  -5   15.10    8.70
   6  10  -6    2.60   11.80
   8   6  -3   97.59   10.20
   9   6  -2    6.20    9.80
  10   8  -2   10.20   12.60
  11   7   0    3.50   12.20
   0  -2   6    8.20    3.10
   4   7  -6   60.99    8.20
   7   2   0    6.70    5.80
   7   6  -4  258.07   11.10
   7   8  -5   11.70   10.20
   9  10  -4   17.00   13.80
  10   5   0   67.39   10.30
  10   6  -1   64.49   11.10
  -6   1   2  315.97    6.70
  -5   0   3   39.20    4.40
  -4  -1   5   31.80    4.60
  -4   1   0 2805.22   11.80
  -1  -2   7  575.84    7.80
   0   3  -4  975.60    7.50
   1   3  -4 1389.46   10.10
   4   5  -5   25.10    6.40
   6   2  -1  585.14    9.60
   6   5  -4  266.57    9.90
   6   9  -6    8.00   10.80
   8   2   1   79.79    7.20
   8  10  -5   39.50   13.70
  10   4   1  230.78   10.90
  11   8  -1    3.70   13.20
  -4   0   2   36.80    3.40
  -2  -1   3  455.65    5.50
   4   9  -7   45.40   10.30
   7  11  -6  128.49   14.50
   8   7  -4   41.20   10.60
   9   9  -4   37.30   13.00
  10   7  -2   29.50   11.90
  10   9  -3   82.69   14.10
  -5   1   1  289.57    5.50
  -3  -1   4  185.48    5.00
   1   2  -3 1449.26    8.90
   1   4  -5   95.69    4.80
   2   3  -4  216.68    5.60
   3   8  -7   53.09    8.90
   5   4  -4   56.69    6.70
   5   7  -6   68.39    9.50
   7  10  -6   11.00   12.60
  11   6   0   20.20   11.50
   0  -2   7  260.57    5.40
   0   2  -3  619.44    5.10
   0   4  -5    6.60    3.30
   4   1  -1   87.29    4.00
   5  10  -7   47.30   11.40
   6   6  -5   13.30    8.20
   6   8  -6   48.20   10.30
   7   7  -5   62.49   10.30
   8   4  -2  142.09    9.10
   8   5  -3   21.50    8.60
   9   4  -1   48.80    9.20
   9   5  -2  307.37   11.90
  10   8  -3    4.70   12.70
  11   7  -1   47.80   13.00
  -1   3  -4 1433.56    7.50
   2   2  -3  455.25    6.20
   2   4  -5  496.35    8.20
   5   2  -2  221.28    6.70
   5   5  -5  172.18    8.60
   7   4  -3  164.88    8.90
   7   9  -6    9.60   11.50
   8   3  -1  209.68    8.90
  10   5  -1    9.40   10.50
   2   0   0  116.99    2.30
   2   7  -7  285.37    9.50
   3   3  -4  343.07    7.10
   4   8  -7   42.20    9.00
   5   9  -7   46.70   10.60
   7   1   1  285.17    7.60
   7   5  -4   34.20    8.30
   8   6  -4  235.08   11.70
   8   8  -5   29.60   10.40
   9   3   0   44.40    8.40
   9   6  -3   26.30    9.40
  10   4   0   23.00    9.70
  10   6  -2   -2.20   10.80
  11   8  -2   23.60   13.70
  -1   4  -5   96.49    3.70
   3   4  -5    9.40    5.10
   6  10  -7   62.79   12.60
  -3  -1   5  162.48    5.20
   0   5  -6    1.20    4.40
   1   5  -6  128.29    5.90
   2   5  -6  874.61   11.40
   3   2  -3  103.69    4.50
   3   7  -7  181.78    9.00
   4  -1   3    7.60    1.90
   6   0   2   56.49    4.30
   6   4  -4  235.88    9.00
   6   7  -6   42.70    9.50
   7   8  -6   28.30   11.00
   8  10  -6    1.60   13.60
   9   9  -5   36.50   13.40
  10   7  -3   67.99   12.40
  10   9  -4   46.20   14.00
  11   6  -1   29.50   11.80
  -6   2   1  581.64    7.90
  -1  -1   3  606.34    5.30
   5   0   1  196.88    4.80
   5   6  -6   98.19    8.60
   5   8  -7    1.20    9.40
   6   3  -3   82.99    6.90
   6   9  -7   63.69   11.50
   7   2  -1   22.10    5.90
   7   6  -5   50.19    8.70
   8   2   0  479.35   10.20
   8   7  -5   18.90   10.50
  11   7  -2    7.40   12.90
  -4   0   3  384.96    6.40
   3   5  -6  174.68    7.40
   4   3  -4   90.29    5.90
   4   4  -5   46.50    6.20
   4   7  -7   33.70    8.30
   5   1  -1  287.47    6.40
   6   5  -5  210.88    9.70
   7  11  -7   53.59   13.90
   8   9  -6   49.30   13.30
  10   8  -4    5.00   12.80
  -3  -1   6  904.61    9.90
  -1   2  -3 1497.85    5.80
   3   0   0    1.00    2.00
   6   2  -2   18.60    5.50
   7  10  -7  159.78   14.40
   9   4  -2  244.58   10.80
   9   5  -3   59.69    9.90
   9   8  -5   11.00   12.50
  10   5  -2  170.98   12.30
  11   8  -3   94.89   14.90
  12   7  -1   14.20   14.00
  -5   1   2   81.49    4.50
   4   2  -3  278.57    6.60
   4   5  -6   86.59    7.70
   6   8  -7   53.29   10.80
   7   7  -6   12.10   10.00
   8   4  -3   48.00    7.80
   8   5  -4   32.80    9.10
  10   4  -1  242.08   11.40
  10   6  -3   77.09   11.80
  -5   2   0  936.11    8.00
  -3   0   2  239.88    4.30
   1   1  -2  147.39    2.80
   2   1  -2  188.68    3.70
   2   6  -7    8.70    6.60
   5   7  -7   30.10    8.90
   6   6  -6   11.10    8.40
   7   9  -7    3.40   12.20
   8   3  -2   19.80    7.40
   8   8  -6   60.29   12.20
   9   3  -1  187.78    9.60
  11   5  -1   27.40   10.90
  11   6  -2    1.10   11.80
   3   6  -7   52.29    7.60
   5   4  -5   94.99    7.40
   8   6  -5   54.99   10.40
   9   7  -5    4.60   11.00
  11   7  -3   28.70   13.30
  -2  -1   5  291.97    5.60
   3   1  -2  449.16    6.00
   5   5  -6   15.00    7.30
   5   9  -8    6.50   10.60
   7   1   0  415.26    8.60
   7   5  -5  222.78   10.00
   8   1   1   14.40    6.40
   8  10  -7   10.80   13.80
   9   9  -6   88.79   14.40
  10   3   0  137.19    9.60
  -4   0   4  376.76    6.60
  -4   1   1   84.79    3.40
   4   0   0 1306.27    9.10
   4   6  -7  348.97   10.60
   4   8  -8   34.00    9.30
   5   2  -3 1089.59   12.20
   6   7  -7   23.80    9.60
   7   8  -7  125.89   12.40
   8   2  -1   63.79    7.10
  10   8  -5   35.00   13.50
  12   6  -1   25.90   12.80
  12   7  -2   56.19   14.30
  -6   2   2   14.00    4.70
   0  -1   3  400.96    3.70
   6   1  -1  682.13    9.60
   7   2  -2  278.87    8.60
   7   6  -6   11.80    9.30
   8   7  -6   11.10    9.90
   9   2   0  247.88    9.30
  10   5  -3    7.40   10.30
  -3   1   0 2219.98    9.10
  -2  -1   6  197.38    5.40
  -1  -1   4   79.19    3.10
   4   1  -2  220.78    5.50
   5   6  -7   15.90    8.10
   5   8  -8    8.40    9.90
   6   3  -4   19.00    6.60
   6   4  -5   93.29    7.60
   6   9  -8   68.89   12.00
   7   0   2  526.65    8.10
   9   4  -3   48.10    9.10
   9   8  -6   17.20   12.90
  10   4  -2    7.60    9.50
  10   6  -4   24.60   11.40
  11   5  -2   25.40   11.70
  -5   1   3  261.47    6.10
  -4   0   5  256.57    6.50
  -2  -1   7   43.20    4.50
   2   3  -5  191.88    5.80
   3   7  -8  184.48    9.90
   6   5  -6   30.50    8.30
   7  10  -8   81.69   13.80
   8   4  -4   41.00    8.80
   8   5  -5   36.10    9.60
   9   3  -2   38.30    8.30
  11   6  -3   74.89   13.10
  -2   3  -4  236.88    2.70
   0   1  -2 7964.90   13.40
   2   4  -6  148.89    6.10
   3   3  -5  278.07    7.20
   3   4  -6   19.60    5.50
   4   7  -8  164.38   10.40
   7   7  -7    5.90   10.50
   8   3  -3  137.09    8.90
   8   8  -7   22.10   12.60
  10   3  -1   36.90    9.50
  11   7  -4   23.90   13.50
  12   6  -2   57.19   13.20
  -3   0   3   10.20    3.00
   1   3  -5  235.58    5.30
   1   4  -6   53.59    4.50
   5  -1   3  266.77    4.10
   6   2  -3   22.20    5.50
   6   6  -7  188.88   10.60
   6   8  -8  224.88   12.90
   7   9  -8    3.50   12.50
   8   6  -6   66.29   10.80
   9   7  -6   79.29   12.60
   2   2  -4  235.68    5.40
   2   5  -7  164.58    7.40
   3   2  -4  643.24    8.50
   3   5  -7  238.78    8.70
   4   3  -5  154.18    6.50
   4   4  -6   76.89    6.40
   5   0   0   -0.50    3.20
   5   1  -2   86.39    5.00
   5   7  -8   66.89   10.20
   7   4  -5  250.47   10.40
   8   1   0  199.98    8.00
   9   9  -7   14.60   14.10
  -1  -1   5  979.20    8.10
   1   5  -7  440.26    8.70
   7   3  -4   74.39    7.40
   7   5  -6   58.99    9.40
   8   2  -2  330.77    9.80
   9   2  -1   94.79    8.20
  10   5  -4   23.10   10.80
  10   8  -6  152.98   14.90
   0   4  -6  110.19    4.80
   4   2  -4  178.18    6.40
   5   3  -5  159.78    7.70
   5   4  -6   59.69    7.40
   7   8  -8   12.50   11.70
   8   9  -8   68.09   14.80
   9   4  -4   15.30    9.10
   9   8  -7   68.99   13.90
  10   4  -3    9.00   10.00
  11   5  -3   37.10   11.60
  11   6  -4   56.29   13.30
  -4   1   2  236.68    5.10
  -1  -1   6  351.46    5.90
  -1  -1   7   44.30    4.30
   0   3  -5  579.14    6.50
   1   2  -4   10.70    2.80
   3  -1   2  458.45    3.30
   3   6  -8  204.48    9.40
   5   5  -7   51.89    8.10
   6   7  -8   47.20   10.50
   7   0   1    3.20    5.00
   7   6  -7   53.79   10.20
  11   4  -2  165.98   12.10
  11   7  -5   49.99   14.00
  12   6  -3   14.60   13.40
  -6   3   1   39.60    4.80
  -3   0   4  131.39    4.50
  -2   0   2  406.86    4.60
   2   6  -8  459.85   10.40
   4   6  -8   91.69    9.20
   5   2  -4   86.39    6.20
   8   4  -5   42.40    9.10
   9   3  -3   38.10    8.60
   9   6  -6   55.69   11.40
  10   3  -2   57.09    9.50
  10   7  -6    8.60   12.90
   0  -1   4 1989.40    8.90
   6   0   0  684.23    8.70
   6   3  -5  124.69    8.10
   6   4  -6  442.26   11.10
   8   3  -4    5.00    7.80
   8   5  -6    8.20    9.70
   8   8  -8    8.00   12.80
   1  -1   3  640.24    3.50
   4  -1   2  242.98    3.40
   5   6  -8   23.60    8.70
   6   5  -7   38.70    8.70
   7   7  -8   72.49   11.70
   8   6  -7   31.80   10.80
   9   7  -7    0.30   12.50
  -3   0   5  619.44    7.90
   3   0  -1 3705.53   14.10
   6   2  -4   98.09    7.00
   6   8  -9   28.40   11.90
   8   1  -1   15.90    6.20
   9   1   0  139.99    8.30
  11   5  -4   16.20   12.00
  -3   0   6   55.39    4.70
   4   0  -1    9.50    2.90
   6   6  -8   49.30    9.90
   7   1  -2   52.09    6.50
   7   4  -6  105.19    9.40
   8   2  -3  138.49    8.50
  10   2  -1  294.77   10.80
  10   4  -4  153.58   11.70
  11   4  -3  147.69   12.20
  11   6  -5   65.49   13.70
  12   5  -3   41.90   12.70
  12   6  -4  111.59   14.60
  -5   2   2  237.48    5.70
  -4   1   3    6.00    3.50
   0  -1   5  585.74    5.90
   2   1  -3  494.75    6.00
   4   7  -9    2.30    8.80
   7   3  -5   84.09    7.90
   7   5  -7  102.49   10.20
   8   7  -8   -2.00   11.80
   9   8  -8    8.50   13.70
  10   3  -3   54.09   10.40
  -6   3   2   16.90    4.90
  -4   2   0  182.28    3.80
   0  -1   7  156.68    4.90
   0   2  -4  246.38    4.00
   2   0  -1 6396.66   15.60
   3   3  -6  505.35    9.30
   3   4  -7   90.69    7.00
   4   3  -6   13.60    5.80
   4   4  -7  134.19    7.80
   5  -1   2   83.09    3.30
   5   0  -1  206.18    5.30
   5   1  -3  288.77    7.30
   5   7  -9   13.50    9.70
   7   0   0    0.40    4.80
   7   8  -9   26.70   12.40
   8   9  -9   57.79   14.50
   9   3  -4   42.40    9.10
   9   6  -7   45.70   11.80
  10   7  -7    4.20   13.10
  11   3  -2   25.20    9.90
  -1   4  -6   52.19    3.80
   0  -1   6 1183.68    8.80
   2   4  -7  562.34    9.60
   7   6  -8   -2.70   10.10
   8   4  -6   38.40    9.60
  -4   1   4  931.51    9.60
  -3   1   1  150.48    3.30
  -2   0   3  154.98    3.60
   2   3  -6    6.30    4.40
   3   5  -8  103.09    8.10
   4   5  -8   28.10    7.60
   5   3  -6  212.88    8.50
   6   1  -3    9.00    5.40
   6   7  -9   42.00   10.90
   8   3  -5   25.50    8.50
   8   5  -7   97.49   11.20
  -5   2   3 1122.89   10.60
   2   5  -8  273.47    8.70
   4   2  -5  333.17    8.00
   5   5  -8  452.75   12.10
   6   4  -7  152.28    9.50
   8   1  -2  115.19    7.60
   8   8  -9   25.50   13.40
   9   1  -1  120.69    8.10
   9   2  -3    6.30    7.90
   9   7  -8   14.90   13.20
  10   2  -2  188.68   10.30
  11   4  -4    4.00   11.10
  11   5  -5   81.99   13.10
  11   6  -6   84.99   14.00
  12   5  -4   54.99   13.50
  -5   3   0   71.89    3.90
  -4   1   5   34.10    4.60
   1   4  -7  113.19    6.00
   6   3  -6   88.59    7.60
   6   5  -8  275.57   11.40
   7   7  -9  142.89   12.70
  10   4  -5   22.50   10.60
  10   5  -6    9.40   10.50
   1   1  -3  669.83    5.90
   1   3  -6   18.10    4.10
   2   2  -5  235.48    5.90
   4   6  -9   26.70    8.50
   5   6  -9   37.90   10.00
   8   2  -4  103.79    8.70
   9   4  -6   67.49   10.60
  10   3  -4    0.70    9.80
  10   6  -7    1.70   12.70
  11   3  -3   45.70   10.60
  -2   0   4  515.75    6.30
  -2   0   7    2.80    4.50
   7   1  -3  168.38    7.80
   8   0   0   31.80    6.20
   9   3  -5   77.89    9.90
   9   5  -7   93.49   11.80
  -2   0   5 2605.84   14.00
  -2   0   6  193.18    5.60
   6   6  -9   44.10   10.40
   7   0  -1    2.20    5.30
   7   5  -8   15.60    9.80
   8   7  -9   10.80   12.60
   9   6  -8   78.39   13.00
  10   7  -8  124.19   15.10
   7   8 -10   46.20   13.10
  11   5  -6   15.50   12.90
  12   5  -5   21.20   13.70
   4   1  -4  943.91   10.50
   7   2  -5  107.39    7.80
   8   4  -7   51.39    9.50
  -2   2  -1 2217.68    8.70
   8   0  -1  672.73   12.50
   9   2  -3    5.20    8.20
  10  -1   2   84.89    9.40
  11   0   1   63.29   10.40
  13   0   4   28.70   12.70
  13   1   2   21.70   13.10
  -2   0   2  415.86    4.40
   4  -2   2  252.37    5.10
   5  -2   2  237.68    6.00
   6  -1   0  185.58    6.80
   8  -2   3  140.99    7.90
   9  -2   4   88.39    8.80
  10   4  -4  171.08   11.60
  11   5  -4   23.80   11.70
  -4   0   6   63.59    5.10
  -4   4  -1  360.46    6.20
  -3   2   0  865.61    7.10
   4  -1   0 2833.92   14.80
   5  -1   0 1150.38   11.10
   7   4  -5  282.57    9.90
   8   3  -4    9.40    8.00
   9   5  -5   41.70    9.40
  10   1  -1  123.29   10.20
  11  -1   4   29.30   10.60
  12   0   3    8.00   11.70
  12   1   1   54.79   11.90
  -4   1   3    7.20    3.60
  -4   3   0   26.20    3.50
  -1  -2   6  799.12    5.90
   2   0  -1 6311.57   15.90
   8  -1   1   14.00    6.80
   8   1  -2  126.59    8.40
   8   2  -3  138.09    8.70
  10   2  -2  178.48   11.10
  10   3  -3   54.19   10.00
  11   4  -3  162.98   13.10
  12   5  -3   40.80   13.20
  13   2   1   24.70   13.50
   7  -2   3   44.50    6.30
   7   0  -1    1.70    5.60
   9  -1   2   70.29    8.10
   9   0   0   -0.20    7.10
  10  -1   3    5.60    8.60
  11   0   2    3.20   10.00
  11   2  -1    0.90   10.30
  12   2   0    2.10   11.30
  13   1   3   30.00   13.20
  13   3   0   12.50   13.20
  13   4  -1  110.49   14.70
   2  -2   3  454.85    3.90
   3   4  -5    7.70    3.90
   9   4  -4   20.00    9.40
  11   3  -2   25.80   10.60
  11   6  -4   71.09   13.00
  12   3  -1   -1.00   11.90
  12   4  -2    2.20   12.30
  -5   4   0   62.29    4.80
  -4   2   1   44.50    3.70
  -2  -1   4  535.65    5.50
   5   4  -5   91.59    6.50
   6   0  -1  272.27    7.60
   7   1  -2   53.99    6.80
   7   3  -4   73.69    7.30
   8  -2   4  116.79    7.70
   9   1  -1  110.69    9.10
  10   5  -4   24.70   10.40
  12   0   4   -1.90   11.30
  12   1   2   36.10   11.50
  -4   0   5  254.67    5.90
  -3  -1   6  941.51    8.90
  -3   0   3   10.70    2.80
   4   4  -5   52.19    5.00
   6  -2   3   17.40    5.00
   7   2  -3   46.10    6.80
   9   3  -3   40.80    8.80
  12   6  -3    9.00   13.20
  13   1   4   24.80   13.20
  13   2   2   31.80   13.60
   2   3  -4  230.48    4.20
   8   0   0   33.50    7.20
   9   2  -2  120.29    8.90
  10  -1   4  374.16   12.10
  10   1   0   20.80    9.20
  11   0   3    3.50   10.00
  11   1   1   49.20   10.40
  11   5  -3   36.20   12.20
  -3   1   1  137.39    3.60
   3   0  -1 3689.43   14.80
   5   0  -1  197.78    5.70
   6   1  -2  320.37    8.10
   6   3  -4   23.80    5.80
   7   5  -5  222.88    9.50
   8  -1   2  125.19    7.90
  10   4  -3   12.70    9.80
  12   2   1   18.10   11.70
  12   5  -2   21.70   13.10
  13   3   1   63.89   13.60
  13   4   0  111.49   14.40
  13   5  -1   90.59   14.90
   5  -2   3 1131.89   10.50
   6   2  -3   17.60    5.60
   7  -2   4  120.29    7.10
   8   4  -4   32.30    8.10
   9   0   1  174.08    9.40
  10   0   2   -1.10    8.40
  10   2  -1  270.57   11.20
  10   3  -2   60.89   10.00
  10   6  -4   24.00   11.40
  11   2   0   13.70   10.40
  11   4  -2  143.99   12.30
  12   1   3  123.89   12.60
  12   3   0   10.70   11.80
  12   4  -1   19.30   12.60
  13   1   5   15.00   12.90
  13   2   3   44.50   13.60
  -5   2   2  228.18    6.10
   2   1  -2  186.98    3.40
   3  -2   3  105.09    3.20
   5   3  -4   96.79    5.90
   8   1  -1   14.70    7.20
   9   5  -4   56.39    9.70
  11   3  -1   78.99   11.20
  -4   1   2  225.28    5.20
   3   3  -4  348.17    5.70
   4  -2   3  281.97    5.30
   4   3  -4   90.79    5.00
   5   1  -2   84.19    5.10
   7   0   0    0.30    5.90
   8   2  -2  329.27   10.30
   8   3  -3  133.59    8.80
  11   0   4    9.90   10.20
  11   1   2   45.00   10.40
  11   6  -3   85.29   13.30
  -4   0   4  380.66    6.50
  -3  -1   5  153.58    4.60
   2  -1   1 7365.76   15.80
   2   2  -3  462.65    5.00
   5  -1   1  294.47    6.40
   5   2  -3 1091.99   11.60
   6   5  -5  210.78    8.40
   7  -1   2   58.29    6.60
   9   1   0  148.69    9.50
  12   2   2    8.50   11.60
  12   6  -2   67.29   13.80
  13   3   2   17.10   13.50
   4   1  -2  225.38    5.40
   6  -2   4   94.89    5.80
   9  -1   4   33.60    8.00
   9   4  -3   46.10    9.10
  10   0   3   42.40    9.20
  10   1   1  124.29    9.50
  10   5  -3    7.50   10.20
  12   1   4   37.10   11.80
  13   2   4   27.90   13.40
  13   4   1  107.39   14.50
   3   1  -2  465.95    5.90
   3   2  -3  103.29    4.00
   4  -1   1   84.69    3.80
   4   2  -3  286.87    6.00
   7  -2   5  105.19    7.00
   8  -1   3  484.55   10.70
   9   0   2   -2.80    7.50
   9   2  -1   99.59    9.20
   9   3  -2   42.70    8.70
  11   5  -2   30.50   11.60
  12   3   1    6.00   12.00
  12   5  -1   40.30   13.10
  -4   3  -1    8.40    3.30
   3  -1   1  142.99    3.50
   5   5  -5  172.28    7.30
   6   0   0  675.13   10.20
   7   1  -1  296.87    8.50
   8   5  -4   27.60    8.30
   9   6  -4  211.98   11.40
  10   2   0    7.30    9.20
  10   4  -2   10.70    9.70
  11   3   0  133.09   11.80
  11   7  -3   31.20   12.50
  12   4   0    1.70   11.40
  12   7  -2   54.89   14.20
  13   2   5    1.30   13.10
  13   3   3   46.50   14.00
  -5   1   3  261.17    6.20
  -5   3   0   75.29    4.60
  -5   4  -1    2.90    4.20
  -4   4  -2   94.59    4.30
  -1  -2   5  893.51    5.60
   7   2  -2  270.67    8.80
   9  -1   5   42.40    8.50
  10   3  -1   34.20    9.70
  11   1   3    9.20   10.10
  12   2   3    5.60   11.70
  -4   2   0  174.98    4.70
   5  -2   4   82.29    4.70
   6  -1   2  315.97    7.60
   6   4  -4  242.58    8.30
  10   0   4   -1.50    9.30
  10   6  -3   71.09   11.70
  13   4   2   81.09   14.20
  -3   3  -2  471.65    5.30
   8   1   0  182.58    8.30
   8   4  -3   43.40    8.00
  11   6  -2   -2.50   11.80
  13   3   4   87.69   15.20
  -5   2   1  613.04    8.20
  -4  -1   6  370.06    6.90
  -3   0   2  251.77    4.30
   6  -2   5  189.98    6.90
   6   1  -1  662.43   10.30
   7  -1   3  152.68    7.40
   7   0   1   -1.60    5.80
   8  -1   4  118.09    7.80
   9   0   3   75.79    8.80
   9   1   1  122.19    8.60
   9   5  -3   61.19    9.60
  11   1   4   31.60   11.20
  11   2   2   38.60   10.60
  12   4   1   25.50   12.60
  12   5   0   25.10   13.20
  -4   0   3  381.26    6.20
  -3   2  -1  312.67    4.40
  -2  -2   6  220.98    4.50
  -2  -1   3  458.85    4.80
   6   3  -3   82.89    6.40
   7   5  -4   33.90    7.90
   8   0   2  205.28    8.80
   8   2  -1   66.39    7.30
   8   3  -2   20.00    7.50
  10   5  -2  173.18   11.80
  11   5  -1   34.50   11.50
  12   2   4   49.40   12.40
  -3  -1   4  178.98    4.40
   4  -2   4  172.88    4.60
   5   4  -4   48.00    5.60
   6   2  -2   14.60    5.50
   9   2   0  246.48   10.50
   9   4  -2  234.38   10.80
  10   0   5   37.40    9.30
  10   2   1  280.97   11.30
  10   7  -3   62.59   11.60
  12   7  -1   19.80   14.00
  -2   0   1 5815.42   14.50
   5  -1   2   80.39    4.60
   9   3  -1  189.78   10.20
  10   1   3    4.50    8.90
  10   3   0  147.89   10.90
  10   4  -1  228.88   11.90
  11   7  -2    7.30   12.20
  12   3   3    5.60   12.40
  -4   1   1   92.79    4.00
   7   1   0  397.46    9.60
   8  -1   5   96.89    8.20
   9   6  -3   29.50   10.30
  11   1   5   18.50   10.60
  12   2   5   54.29   12.50
  12   6   0   99.39   14.40
  -5   0   4  150.38    5.60
  -5   1   2   82.99    4.80
  -4  -1   5   35.70    4.30
   4   0   0 1262.87   10.10
   5   1  -1  287.17    6.70
   7   4  -3  168.28    8.30
   8   5  -3   14.90    8.50
   9   0   4  499.65   12.20
   9   1   2   68.89    8.50
  11   6  -1   30.60   12.10
  12   5   1   33.70   13.10
  -3   1   0 2125.99   10.50
   4   4  -4   70.59    4.70
   5  -2   5  163.58    5.60
   5   3  -3   21.30    4.80
   6   0   1  263.07    7.40
   7  -1   4   47.50    6.50
   7   2  -1   19.30    6.40
   8   1   1   11.70    7.00
  10   6  -2    5.70   10.50
   5   2  -2  234.68    6.60
   7   3  -2   53.49    6.50
   7   6  -4  267.77   10.10
   8   0   3   64.39    7.40
  10   2   2  177.38   10.80
  11   4   1   91.59   11.70
  12   3   4   30.80   12.90
  12   7   0   91.39   14.60
   4  -1   2  227.98    5.00
   8   2   0  487.15   11.40
   8   4  -2  141.59    9.00
   9   2   1   96.59    9.10
   9   5  -2  313.17   11.80
   9   7  -3   62.59   10.90
  10   1   4  354.16   12.30
  10   5  -1    9.90   10.20
  11   2   4   27.00   10.90
  -5   3  -1 2165.38   13.70
   3   0   0   -0.60    2.10
   3   4  -4   89.39    4.30
   8   3  -1  214.78    9.50
   9   0   5   30.80    8.70
   9   4  -1   49.60    9.00
  10   3   1   32.90    9.10
  10   4   0   26.60    9.90
  10   7  -2   25.90   11.10
  11   7  -1   48.80   12.80
  12   5   2   15.60   12.90
  12   6   1   27.60   13.60
  -5   4  -2  206.88    5.80
  -1  -1   2  136.29    2.10
   2  -2   4  228.68    3.00
   4   1  -1   92.39    4.20
   4   3  -3  578.44    8.00
   6   4  -3   12.40    6.10
   9   3   0   34.30    8.00
  12   3   5   47.30   13.10
  -5   2   0  960.60    9.60
  -2  -2   5  217.88    4.10
   5   5  -4  612.14   10.00
   6   1   0  177.48    6.60
   7  -1   5  204.88    8.00
   8   6  -3  102.39    9.40
   9   1   3   13.60    7.90
  10   1   5   60.59    9.80
  11   2   5   24.40   10.90
  11   6   0   26.90   12.30
  -5   0   3   43.50    4.50
  -4   0   2   30.40    3.30
   2   4  -4  184.58    4.10
   4  -2   5  298.47    5.60
   4   2  -2  240.48    5.60
   5   0   1  193.58    5.70
   7   5  -3   43.90    7.50
   8   0   4  243.08    9.40
   9   6  -2    8.30   10.00
  10   6  -1   59.29   11.10
  10   8  -2   14.60   11.90
  11   5   1   30.00   11.50
  12   3   6   93.09   14.20
  12   4   4   14.40   13.10
  12   7   1   11.80   14.30
  -4  -1   4  882.21    8.80
  -3  -1   3  629.64    6.50
   2   0   0  111.59    2.50
   5  -1   3  258.37    6.00
   6  -1   4  132.69    6.30
   6   2  -1  614.14   10.10
   6   3  -2   20.80    5.70
   6   6  -4    8.20    6.80
   7   1   1  294.67    8.40
   9   0   6    0.70    8.00
  12   5   3   43.10   13.20
  12   6   2   57.89   13.80
  -4   3  -2 1323.87    9.50
   3  -1   2  433.76    5.20
   7   0   3  344.87    9.10
   8   5  -2    9.70    7.90
   9   2   2  104.79    9.30
  10   1   6   16.60   10.10
  10   5   0   79.99   10.80
  11   2   6   77.79   11.70
  11   7   0   -6.80   12.50
  -5   1   1  290.77    6.00
   3   3  -3   50.99    3.60
   7   2   0    3.00    6.20
   7   4  -2   -0.70    6.60
   8   7  -3   60.69    9.80
   9   1   4   31.00    8.20
   9   5  -1   31.40    9.20
  10   4   1  235.08   12.10
  12   3   7   26.30   13.00
  12   4   5   44.70   13.50
  -3   0   1 3584.14   13.70
   3   1  -1  133.19    3.60
   5   4  -3  620.24    9.70
   7  -1   6   27.40    6.70
   7   3  -1  252.17    8.90
   8   2   1   69.39    7.40
   8   4  -1  372.76   11.10
   9   3   1  194.48   10.40
   9   4   0   28.20    8.90
   9   7  -2    2.60   10.60
  10   2   4   36.80    9.60
  10   7  -1   41.30   11.40
  -1  -2   4   10.40    1.70
   4   5  -4   14.80    5.00
   5   1   0 1104.79   11.20
   7   6  -3  260.77   10.20
   8   0   5  221.68    9.10
   8   3   0  843.42   14.10
  11   8   0   -1.30   13.10
  12   5   4   57.49   13.80
  12   6   3   13.50   13.40
  -4   1   0 2899.91   14.00
   3   2  -2 2773.02   13.40
   6   5  -3  115.09    7.60
   8   1   3  470.85   11.10
  11   3   5   72.09   11.90
  12   4   6    3.60   13.00
   4   0   1    7.40    3.10
   5   3  -2  204.78    6.80
   5   6  -4   51.39    6.70
   6  -1   5   43.00    5.60
   8   6  -2  100.09    9.90
   9   1   5   32.60    8.40
   9   8  -2  128.49   12.40
  10   2   5   38.20   10.00
  10   6   0   16.50   10.60
  10   8  -1   44.30   12.10
  11   9   0    1.40   13.40
  -3  -2   5 1120.09    8.90
   2   3  -3  497.05    5.50
   3  -2   5 1150.98    7.70
   4  -1   3    8.20    3.10
   5   2  -1  584.14    8.90
   6   1   1  684.93   10.40
   7   0   4  635.54   11.10
   7   1   2   51.99    6.60
   9   6  -1  105.49   10.50
  10   4   2    2.00    9.80
  10   5   1   12.90   10.10
  11   4   4    5.50   11.20
  11   7   1   42.90   13.10
  12   4   7  104.19   14.60
  12   5   5   34.70   13.80
  -5  -1   4  107.29    5.10
  -5   0   2   24.50    3.80
  -2  -1   2  171.68    3.10
   2  -1   2  178.88    2.90
   5  -1   4  106.89    5.00
   8   0   6   24.30    7.40
  11   3   6    9.50   11.40
  11   5   3   40.40   12.00
  11   6   2   -0.70   12.30
  12   6   4  119.29   13.80
  -4  -1   3    7.00    3.30
   2   1  -1 7073.69   17.00
   6   4  -2   61.99    6.40
   7   5  -2   90.29    7.90
   7   7  -3   46.60    8.90
   8   2   2  314.37   10.20
   9   3   2   36.30    8.80
   9   5   0   -1.50    8.90
  10   2   6   37.90   10.80
  10   7   0   11.20   11.30
  12   5   6  100.79   14.70
  -5   2  -1  598.84    7.80
   4   4  -3   11.10    4.40
   5   0   2   25.80    3.80
   6   0   3   48.60    5.40
   7   2   1   22.40    6.50
   8   1   4  114.09    8.20
   8   5  -1   64.49    8.50
   9   1   6   39.00    8.80
   9   4   1   54.19    8.60
   9   7  -1   69.59   11.30
  10   3   4   11.40    9.70
  11   4   5   26.50   11.90
  -5   3  -2  201.08    5.30
  -4   0   1   10.20    3.20
   6   3  -1   42.90    5.90
   7   4  -1   32.00    7.00
   8   3   1  213.68    9.60
   8   4   0   40.10    8.10
   8   7  -2   31.60    9.20
   9   2   4   77.49    9.10
  11   7   2    9.50   13.00
   7   3   0   41.60    6.90
  10   5   2  175.58   12.30
  10   8   0   33.00   12.20
  11   6   3   82.39   13.30
  -2  -1  -1 8013.70   16.50
   0  10  12   48.00   14.50
   1   9  10   43.20   11.70
   2   8   9   47.00   10.40
   2   9  12   60.09   14.70
  -2   8   5   81.49    8.00
  -1   6   3  354.06    7.80
  -1  10  10   20.00   12.20
   2  -1   1 8695.43    8.30
   4   2   4  198.48    5.80
   6   3   8   15.20    7.90
  -2  -4  -1  185.28    4.90
   0   9   8  237.88   12.10
   0  10  11   19.70   13.20
   1   8   7   16.10    8.50
   2   2   2  420.46    5.50
   2   9  11   37.30   13.10
   3   7   8  201.18   11.00
   4   6   8  105.29    9.50
   4   7  10   21.70   10.70
   5   3   6  226.48    7.90
   5   6  10   52.99   11.30
   6   4   9  259.57   11.40
   6   5  11   49.10   11.10
  -1   5   2  180.58    5.20
  -1   9   7  119.79   10.00
   0  -5   0    1.00    3.00
   0   8   6   99.09    8.60
   1   9   9    4.40   10.70
   2  -3   1  516.55    3.50
   2   5   4  127.89    6.50
   3   8  10   31.90   11.20
   5   5   8  484.15   12.30
   5   7  13   78.09   14.30
  -3  -5  -1   37.20    4.40
  -2  -3  -1  537.75    6.30
  -2  -2  -1 2403.56   10.80
  -1  10   9   18.20   11.10
   0  10  10   31.60   12.40
   2   6   5  104.99    7.40
   2   8   8   34.80    9.70
   3   0   2  281.87    3.70
   3   5   5   74.69    6.30
   4   8  12   74.19   13.80
   5   7  12   43.30   14.00
   6   1   6   20.90    5.90
   6   6  13   16.60   13.80
  -3   6   2   92.39    4.90
  -3   7   3  568.24    9.30
  -2   9   6    9.10    8.60
  -1   8   5  104.59    8.40
   1   6   4   28.80    5.90
   2   9  10   73.89   12.50
   3   4   4  103.39    6.00
   3   6   6  313.37    9.70
   5   2   5  182.28    6.30
   6   5  10   25.00   10.20
  -1  -6   0  458.15    7.40
   1  -6   1   53.49    4.00
   1   5   3 1135.89   11.80
   1   7   5   29.50    7.00
   2   4   3 1314.77   12.00
   2   7   6    5.50    6.90
   3  -4   2   23.90    2.00
   3   8   9   91.39   11.30
   3   9  12   33.10   13.70
   4   4   5   53.79    6.20
   6   6  12   58.29   12.80
  -3  -4  -1  108.69    4.40
   0   9   7    2.10    9.00
   1   9   8   74.49   10.90
   3   7   7  216.98   10.50
   4   6   7  389.26   11.60
   4   8  11   30.60   11.70
   5   7  11   31.50   12.10
   6   3   7   61.19    7.80
   6   4   8   53.59    8.90
  -1  10   8   71.69   11.00
   0  -4   0  388.86    5.10
   0   3   1 2115.19   10.50
   0   6   3  766.42   10.60
   0   7   4   56.99    6.80
   0  10   9    1.80   11.00
   1   8   6  159.98    9.40
   1  10  10   19.10   12.50
   2   8   7  402.96   12.50
   3   9  11   11.10   12.80
   6   6  11    8.30   11.40
  -4  -4  -1  406.46    7.20
  -3  -3  -1  338.17    5.70
  -3  -1  -1  159.98    3.20
  -2   7   3    4.90    5.50
  -1   9   6   20.40    8.40
   3   3   3   56.09    4.40
   4   3   4  103.49    5.60
   4   7   8  177.78   11.00
   5   4   6   60.79    7.00
   5   5   7   51.69    8.10
   5   7  10   29.50   11.10
   6   2   6  300.87    8.80
   6   5   9   78.59   10.00
  -3  -2  -1  356.36    5.10
  -2   6   2   71.89    4.80
  -2   8   4    8.50    6.80
  -1   4   1  282.77    4.80
   0   8   5   93.29    8.00
   1   4   2    8.20    3.40
   2  10  11  229.98   15.70
   3   8   8   45.90   10.20
   3   9  10   17.00   12.30
   4   1   3    8.60    3.20
   5   6   8   25.30    9.00
   6   7  13   -2.80   13.60
  -4  -3  -1    7.20    3.60
  -3   5   1   34.10    3.40
   0  10   8    2.90   11.20
   0  11  11   39.20   13.90
   5   3   5  181.68    7.40
   5   8  12   11.10   13.70
   6   6  10  111.79   11.70
  -5  -1  -1  316.07    5.40
  -1  -5   0   -0.30    3.40
   0   5   2   28.50    3.90
   1   2   1  304.57    4.10
   1   9   7  108.89   10.40
   1  10   9   20.00   11.60
   2   9   8   92.19   11.00
   3   6   5   88.29    7.60
   4   9  12   43.80   13.20
   5   1   4  120.89    4.90
   6   7  12   31.80   13.40
  -1  10   7   10.80    9.80
   0  -3   0    3.10    1.70
   0   9   6   57.69    9.00
[truncated: 1,347,451 more chars]
